# Supplementary material for: SVD-phy: improved prediction of protein functional associations through singular value decomposition of phylogenetic profiles
Source: Bioinformatics. 2015 Nov 26;32(7):1085–7. doi: 10.1093/bioinformatics/btv696 (PMC4896368; doi:10.1093/bioinformatics/btv696)
Supplement: Supplementary Data [file supp_btv696_SVD-Phy-supplementary-tables.xls]

## Sheet: Table S1
Table S1. Manual selection of KEGG maps that should be excluded when benchmarking sorted lists of protein-protein interactions.
KEGG map ID	DESCRIPTION
970	Aminoacyl-tRNA biosynthesis
1052	Type I polyketide structures
1054	Nonribosomal Peptide structures
1100	Metabolic Pathways
1110	Biosynthesis of Secondary Metabolites
1120	Microbial metabolism in diverse environments
2010	ABC Transporters
2020	Two Component System
2060	Phosphotransferase System
3320	PPAR Signalling
4012	ERBB Signalling
4060	Cytokine / Cytokine Receptor Interaction
4080	Neuroactive Ligand / Recepter Interaction
4512	ECM Receptor Interaction
4514	Cell Adhesion Molecules
4520	Adherens Junction
4640	Hematopoietic Cell Lineage
5200	Pathways in Cancer (Overview)
4740	Olfactory reception
4510	Focal adhesion
4010	MAPK signalling
4011	MAPK signalling (yeast)
4013	MAPK signalling (fly)
4144	Endocytosis
4145	Phagosome
4142	Lysosome
4146	Peroxisome
5322	Systemic lupus erythematosus
4062	Chemokine signalling
4120	Ubiquitin-mediated proteolysis
3060	Protein export
3018	RNA degradation
3420	Nucleotide exision repair
1200	Carbon metabolism
1220	Degradation of aromatic compounds
1230	Biosynthesis of amino acids
3460	Fanconi anemia pathway
4014	Ras signaling pathway
4015	Rap1 signaling pathway
4022	cGMP-PKG signaling pathway
4064	NF-kappa B signaling pathway
4066	HIF-1 signaling pathway
4068	FoxO signaling pathway
4151	PI3K-Akt signaling pathway
4152	AMPK signaling pathway
4261	Adrenergic signaling in cardiomyocytes
4390	Hippo signaling pathway
4611	Platelet activation
4668	TNF signaling pathway
4750	Inflammatory mediator regulation of TRP channels
4917	Prolactin signaling pathway
4921	Oxytocin signaling pathway
4932	Non-alcoholic fatty liver disease (NAFLD)
5030	Cocaine addiction
5031	Amphetamine addiction
5032	Morphine addiction
5033	Nicotine addiction
5034	Alcoholism
5132	Salmonella infection
5134	Legionellosis
5161	Hepatitis B
5166	HTLV-I infection
5168	Herpes simplex infection
5169	Epstein-Barr virus infection
5202	Transcriptional misregulation in cancer
5203	Viral carcinogenesis
5204	Chemical carcinogenesis
5205	Proteoglycans in cancer
5206	MicroRNAs in cancer
5321	Inflammatory bowel disease (IBD)
4978	Mineral absorption
5016	Huntington's disease
5152	Tuberculosis
5164	Influenza_A
5010	Alzheimer's disease
5145	Toxoplasmosis
5162	Measles
5160	Hepatitis_C
5012	Parkinsons disease
3010	Ribosome

## Sheet: Table S2
Table S2. Full list of species in STRING v10.
NCBI taxonomic ID	Name	Kingdom
394	Sinorhizobium fredii NGR234	bacteria
882	Desulfovibrio vulgaris str. Hildenborough	bacteria
883	Desulfovibrio vulgaris str. 'Miyazaki F'	bacteria
1140	Synechococcus elongatus PCC 7942	bacteria
1148	Synechocystis sp. PCC 6803	bacteria
2110	Mycoplasma agalactiae	bacteria
2850	Phaeodactylum tricornutum	eukaryota
3055	Chlamydomonas reinhardtii	eukaryota
3218	Physcomitrella patens	eukaryota
3694	Populus trichocarpa	eukaryota
3702	Arabidopsis thaliana	eukaryota
3711	Brassica rapa	eukaryota
3847	Glycine max	eukaryota
4081	Solanum lycopersicum	eukaryota
4113	Solanum tuberosum	eukaryota
4513	Hordeum vulgare	eukaryota
4533	Oryza brachyantha	eukaryota
4538	Oryza glaberrima	eukaryota
4555	Setaria italica	eukaryota
4558	Sorghum bicolor	eukaryota
4577	Zea mays	eukaryota
4641	Musa acuminata	eukaryota
4787	Phytophthora infestans	eukaryota
4896	Schizosaccharomyces pombe	eukaryota
4929	Pichia guilliermondii	eukaryota
4932	Saccharomyces cerevisiae	eukaryota
4950	Torulaspora delbrueckii	eukaryota
4952	Yarrowia lipolytica	eukaryota
4956	Zygosaccharomyces rouxii	eukaryota
5022	Leptosphaeria maculans	eukaryota
5057	Aspergillus clavatus	eukaryota
5059	Aspergillus flavus	eukaryota
5061	Aspergillus niger	eukaryota
5062	Aspergillus oryzae	eukaryota
5085	Aspergillus fumigatus	eukaryota
5141	Neurospora crassa	eukaryota
5180	Sclerotinia sclerotiorum	eukaryota
5270	Ustilago maydis	eukaryota
5297	Puccinia graminis	eukaryota
5306	Phanerochaete chrysosporium	eukaryota
5507	Fusarium oxysporum	eukaryota
5518	Gibberella zeae	eukaryota
5661	Leishmania donovani	eukaryota
5664	Leishmania major	eukaryota
5691	Trypanosoma brucei	eukaryota
5722	Trichomonas vaginalis	eukaryota
5759	Entamoeba histolytica	eukaryota
5762	Naegleria gruberi	eukaryota
5786	Dictyostelium purpureum	eukaryota
5811	Toxoplasma gondii	eukaryota
5821	Plasmodium berghei	eukaryota
5825	Plasmodium chabaudi	eukaryota
5833	Plasmodium falciparum	eukaryota
5850	Plasmodium knowlesi	eukaryota
5855	Plasmodium vivax	eukaryota
5911	Tetrahymena thermophila	eukaryota
6085	Hydra magnipapillata	eukaryota
6183	Schistosoma mansoni	eukaryota
6238	Caenorhabditis briggsae	eukaryota
6239	Caenorhabditis elegans	eukaryota
6334	Trichinella spiralis	eukaryota
6669	Daphnia pulex	eukaryota
6945	Ixodes scapularis	eukaryota
7029	Acyrthosiphon pisum	eukaryota
7070	Tribolium castaneum	eukaryota
7091	Bombyx mori	eukaryota
7159	Aedes aegypti	eukaryota
7165	Anopheles gambiae	eukaryota
7176	Culex quinquefasciatus	eukaryota
7217	Drosophila ananassae	eukaryota
7222	Drosophila grimshawi	eukaryota
7227	Drosophila melanogaster	eukaryota
7237	Drosophila pseudoobscura	eukaryota
7244	Drosophila virilis	eukaryota
7245	Drosophila yakuba	eukaryota
7260	Drosophila willistoni	eukaryota
7425	Nasonia vitripennis	eukaryota
7460	Apis mellifera	eukaryota
7668	Strongylocentrotus purpuratus	eukaryota
7719	Ciona intestinalis	eukaryota
7739	Branchiostoma floridae	eukaryota
7757	Petromyzon marinus	eukaryota
7897	Latimeria chalumnae	eukaryota
7955	Danio rerio	eukaryota
8049	Gadus morhua	eukaryota
8083	Xiphophorus maculatus	eukaryota
8090	Oryzias latipes	eukaryota
8128	Oreochromis niloticus	eukaryota
8364	Xenopus (Silurana) tropicalis	eukaryota
9031	Gallus gallus	eukaryota
9103	Meleagris gallopavo	eukaryota
9258	Ornithorhynchus anatinus	eukaryota
9305	Sarcophilus harrisii	eukaryota
9315	Macropus eugenii	eukaryota
9361	Dasypus novemcinctus	eukaryota
9371	Echinops telfairi	eukaryota
9478	Tarsius syrichta	eukaryota
9483	Callithrix jacchus	eukaryota
9544	Macaca mulatta	eukaryota
9593	Gorilla gorilla	eukaryota
9598	Pan troglodytes	eukaryota
9601	Pongo abelii	eukaryota
9606	Homo sapiens	eukaryota
9615	Canis lupus familiaris	eukaryota
9646	Ailuropoda melanoleuca	eukaryota
9669	Mustela putorius furo	eukaryota
9685	Felis catus	eukaryota
9739	Tursiops truncatus	eukaryota
9785	Loxodonta africana	eukaryota
9796	Equus caballus	eukaryota
9813	Procavia capensis	eukaryota
9823	Sus scrofa	eukaryota
9913	Bos taurus	eukaryota
9986	Oryctolagus cuniculus	eukaryota
10020	Dipodomys ordii	eukaryota
10090	Mus musculus	eukaryota
10116	Rattus norvegicus	eukaryota
10141	Cavia porcellus	eukaryota
10228	Trichoplax adhaerens	eukaryota
12957	Atta cephalotes	eukaryota
13037	Danaus plexippus	eukaryota
13616	Monodelphis domestica	eukaryota
13684	Phaeosphaeria nodorum	eukaryota
13735	Pelodiscus sinensis	eukaryota
15368	Brachypodium distachyon	eukaryota
28377	Anolis carolinensis	eukaryota
29760	Vitis vinifera	eukaryota
29850	Gaeumannomyces graminis	eukaryota
29875	Hypocrea virens	eukaryota
30608	Microcebus murinus	eukaryota
30611	Otolemur garnettii	eukaryota
31033	Takifugu rubripes	eukaryota
31234	Caenorhabditis remanei	eukaryota
31964	Clavibacter michiganensis subsp. sepedonicus	bacteria
32049	Synechococcus sp. PCC 7002	bacteria
32051	Synechococcus sp. WH 7803	bacteria
33169	Eremothecium gossypii	eukaryota
33178	Aspergillus terreus	eukaryota
34740	Heliconius melpomene	eukaryota
35128	Thalassiosira pseudonana	eukaryota
36630	Neosartorya fischeri	eukaryota
36870	Wigglesworthia glossinidia endosymbiont of Glossina brevipalpis	bacteria
37347	Tupaia belangeri	eukaryota
37692	Candidatus Phytoplasma mali	bacteria
39416	Tuber melanosporum	eukaryota
39946	Oryza sativa Indica Group	eukaryota
39947	Oryza sativa Japonica Group	eukaryota
40041	Streptococcus equi subsp. zooepidemicus	bacteria
40559	Botryotinia fuckeliana	eukaryota
41431	Cyanothece sp. PCC 8801	bacteria
43151	Anopheles darlingi	eukaryota
43179	Ictidomys tridecemlineatus	eukaryota
43989	Cyanothece sp. ATCC 51142	bacteria
44689	Dictyostelium discoideum	eukaryota
45157	Cyanidioschyzon merolae	eukaryota
45351	Nematostella vectensis	eukaryota
50743	unidentified eubacterium SCB49	bacteria
51453	Hypocrea jecorina	eukaryota
51511	Ciona savignyi	eukaryota
52598	Sulfitobacter sp. EE-36	bacteria
54126	Pristionchus pacificus	eukaryota
56780	Syntrophus aciditrophicus SB	bacteria
58051	Moritella sp. PE36	bacteria
59196	Rickettsiella grylli	bacteria
59374	Fibrobacter succinogenes subsp. succinogenes S85	bacteria
59463	Myotis lucifugus	eukaryota
59689	Arabidopsis lyrata	eukaryota
59729	Taeniopygia guttata	eukaryota
59748	Candidatus Phytoplasma australiense	bacteria
59919	Prochlorococcus marinus subsp. pastoris str. CCMP1986	bacteria
59931	Synechococcus sp. WH 7805	bacteria
61853	Nomascus leucogenys	eukaryota
62928	Azoarcus sp. BH72	bacteria
62977	Acinetobacter sp. ADP1	bacteria
63737	Nostoc punctiforme PCC 73102	bacteria
64091	Halobacterium sp. NRC-1	archaea
64471	Synechococcus sp. CC9311	bacteria
65071	Pythium ultimum	eukaryota
65393	Cyanothece sp. PCC 7424	bacteria
66692	Bacillus clausii KSM-K16	bacteria
67593	Phytophthora sojae	eukaryota
69014	Thermococcus kodakarensis KOD1	archaea
69042	Synechococcus sp. WH 5701	bacteria
69293	Gasterosteus aculeatus	eukaryota
70448	Ostreococcus tauri	eukaryota
70601	Pyrococcus horikoshii OT3	archaea
71421	Haemophilus influenzae Rd KW20	bacteria
74546	Prochlorococcus marinus str. MIT 9312	bacteria
74547	Prochlorococcus marinus str. MIT 9313	bacteria
76114	Aromatoleum aromaticum EbN1	bacteria
76869	Pseudomonas putida GB-1	bacteria
78245	Xanthobacter autotrophicus Py2	bacteria
79929	Methanothermobacter marburgensis str. Marburg	archaea
83332	Mycobacterium tuberculosis H37Rv	bacteria
83406	gamma proteobacterium HdN1	bacteria
84588	Synechococcus sp. WH 8102	bacteria
85643	Thauera sp. MZ1T	bacteria
85962	Helicobacter pylori 26695	bacteria
85963	Helicobacter pylori J99	bacteria
87626	Pseudoalteromonas tunicata D2	bacteria
88036	Selaginella moellendorffii	eukaryota
89187	Roseovarius nubinhibens ISM	bacteria
91464	Synechococcus sp. PCC 7335	bacteria
93059	Prochlorococcus marinus str. MIT 9211	bacteria
93060	Prochlorococcus marinus str. MIT 9215	bacteria
93061	Staphylococcus aureus subsp. aureus NCTC 8325	bacteria
93062	Staphylococcus aureus subsp. aureus COL	bacteria
94122	Shewanella sp. ANA-3	bacteria
96561	Desulfococcus oleovorans Hxd3	bacteria
99287	Salmonella enterica subsp. enterica serovar Typhimurium str. LT2	bacteria
99883	Tetraodon nigroviridis	eukaryota
100226	Streptomyces coelicolor A3(2)	bacteria
101510	Rhodococcus jostii RHA1	bacteria
103690	Nostoc sp. PCC 7120	bacteria
105559	Nitrosococcus watsonii C-113	bacteria
106370	Frankia sp. CcI3	bacteria
107806	Buchnera aphidicola str. APS (Acyrthosiphon pisum)	bacteria
110662	Synechococcus sp. CC9605	bacteria
114615	Bradyrhizobium sp. ORS 278	bacteria
115713	Chlamydophila pneumoniae CWL029	bacteria
117187	Gibberella moniliformis	eukaryota
118168	Microcoleus chthonoplastes PCC 7420	bacteria
121225	Pediculus humanus	eukaryota
122586	Neisseria meningitidis MC58	bacteria
123214	Persephonella marina EX-H1	bacteria
132908	Pteropus vampyrus	eukaryota
134676	Actinoplanes sp. SE50/110	bacteria
135651	Caenorhabditis brenneri	eukaryota
137722	Azospirillum sp. B510	bacteria
138119	Desulfitobacterium hafniense Y51	bacteria
140110	Necteria haematococca	eukaryota
146891	Prochlorococcus marinus str. AS9601	bacteria
148304	Magnaporthe poae	eukaryota
148305	Magnaporthe grisea	eukaryota
153948	Nitrosomonas sp. AL212	bacteria
155864	Escherichia coli O157:H7 str. EDL933	bacteria
156578	Alteromonadales bacterium TW-7	bacteria
156586	Flavobacteria bacterium BBFL7	bacteria
156889	Magnetococcus marinus MC-1	bacteria
158189	Sphaerochaeta globus str. Buddy	bacteria
158190	Sphaerochaeta pleomorpha str. Grapes	bacteria
158878	Staphylococcus aureus subsp. aureus Mu50	bacteria
159087	Dechloromonas aromatica RCB	bacteria
160488	Pseudomonas putida KT2440	bacteria
160490	Streptococcus pyogenes M1 GAS	bacteria
160492	Xylella fastidiosa 9a5c	bacteria
161528	Erythrobacter sp. SD-21	bacteria
162425	Emericella nidulans	eukaryota
163164	Wolbachia endosymbiont of Drosophila melanogaster	bacteria
164328	Phytophthora ramorum	eukaryota
164757	Mycobacterium sp. JLS	bacteria
166314	Synechococcus sp. WH 8109	bacteria
167539	Prochlorococcus marinus subsp. marinus str. CCMP1375	bacteria
167542	Prochlorococcus marinus str. MIT 9515	bacteria
167546	Prochlorococcus marinus str. MIT 9301	bacteria
167555	Prochlorococcus marinus str. NATL1A	bacteria
167879	Colwellia psychrerythraea 34H	bacteria
169963	Listeria monocytogenes EGD-e	bacteria
170187	Streptococcus pneumoniae TIGR4	bacteria
171101	Streptococcus pneumoniae R6	bacteria
176279	Staphylococcus epidermidis RP62A	bacteria
176280	Staphylococcus epidermidis ATCC 12228	bacteria
176299	Agrobacterium tumefaciens str. C58	bacteria
177416	Francisella tularensis subsp. tularensis SCHU S4	bacteria
177437	Desulfobacterium autotrophicum HRM2	bacteria
177439	Desulfotalea psychrophila LSv54	bacteria
178306	Pyrobaculum aerophilum str. IM2	archaea
180281	Cyanobium sp. PCC 7001	bacteria
182082	Chlamydophila pneumoniae TW-183	bacteria
184922	Giardia lamblia ATCC 50803	eukaryota
186497	Pyrococcus furiosus DSM 3638	archaea
187272	Alkalilimnicola ehrlichii MLHE-1	bacteria
187410	Yersinia pestis KIM10	bacteria
187420	Methanothermobacter thermautotrophicus str. Delta H	archaea
188626	Dermacoccus sp. Ellin185	bacteria
188937	Methanosarcina acetivorans C2A	archaea
189518	Leptospira interrogans serovar Lai str. 56601	bacteria
190192	Methanopyrus kandleri AV19	archaea
190304	Fusobacterium nucleatum subsp. nucleatum ATCC 25586	bacteria
190485	Xanthomonas campestris pv. campestris str. ATCC 33913	bacteria
190486	Xanthomonas axonopodis pv. citri str. 306	bacteria
190650	Caulobacter crescentus CB15	bacteria
192222	Campylobacter jejuni subsp. jejuni NCTC 11168	bacteria
192952	Methanosarcina mazei Go1	archaea
194439	Chlorobium tepidum TLS	bacteria
195103	Clostridium perfringens ATCC 13124	bacteria
196162	Nocardioides sp. JS614	bacteria
196164	Corynebacterium efficiens YS-314	bacteria
196627	Corynebacterium glutamicum ATCC 13032	bacteria
197221	Thermosynechococcus elongatus BP-1	bacteria
198094	Bacillus anthracis str. Ames	bacteria
198214	Shigella flexneri 2a str. 301	bacteria
198628	Dickeya dadantii 3937	bacteria
198804	Buchnera aphidicola str. Sg (Schizaphis graminum)	bacteria
199310	Escherichia coli CFT073	bacteria
203119	Clostridium thermocellum ATCC 27405	bacteria
203120	Leuconostoc mesenteroides subsp. mesenteroides ATCC 8293	bacteria
203122	Saccharophagus degradans 2-40	bacteria
203123	Oenococcus oeni PSU-1	bacteria
203124	Trichodesmium erythraeum IMS101	bacteria
203267	Tropheryma whipplei str. Twist	bacteria
203275	Tannerella forsythia ATCC 43037	bacteria
203907	Candidatus Blochmannia floridanus	bacteria
204536	Sulfurihydrogenibium azorense Az-Fu1	bacteria
204669	Candidatus Koribacter versatilis Ellin345	bacteria
204773	Herminiimonas arsenicoxydans	bacteria
205914	Haemophilus somnus 129PT	bacteria
205918	Pseudomonas syringae pv. syringae B728a	bacteria
205920	Ehrlichia chaffeensis str. Arkansas	bacteria
205922	Pseudomonas fluorescens Pf0-1	bacteria
206672	Bifidobacterium longum NCC2705	bacteria
207559	Desulfovibrio alaskensis G20	bacteria
207949	Bermanella marisrubri	bacteria
207954	Neptuniibacter caesariensis	bacteria
208348	Puccinia triticina	eukaryota
208596	Carnobacterium sp. 17-4	bacteria
208964	Pseudomonas aeruginosa PAO1	bacteria
210007	Streptococcus mutans UA159	bacteria
211110	Streptococcus agalactiae NEM316	bacteria
211586	Shewanella oneidensis MR-1	bacteria
212042	Anaplasma phagocytophilum HZ	bacteria
212717	Clostridium tetani E88	bacteria
213810	Ruminococcus champanellensis 18P13	bacteria
214092	Yersinia pestis CO92	bacteria
214684	Cryptococcus neoformans var. neoformans JEC21	eukaryota
216432	Croceibacter atlanticus HTCC2559	bacteria
216591	Burkholderia cenocepacia J2315	bacteria
216594	Mycobacterium marinum M	bacteria
216595	Pseudomonas fluorescens SBW25	bacteria
216596	Rhizobium leguminosarum bv. viciae 3841	bacteria
216895	Vibrio vulnificus CMCP6	bacteria
218491	Pectobacterium atrosepticum SCRI1043	bacteria
218493	Salmonella bongori NCTC 12419	bacteria
218495	Streptococcus uberis 0140J	bacteria
218497	Chlamydophila abortus S26/3	bacteria
219305	Micromonospora sp. ATCC 39149	bacteria
220341	Salmonella enterica subsp. enterica serovar Typhi str. CT18	bacteria
220664	Pseudomonas fluorescens Pf-5	bacteria
220668	Lactobacillus plantarum WCFS1	bacteria
221109	Oceanobacillus iheyensis HTE831	bacteria
221359	Synechococcus sp. RS9916	bacteria
221360	Synechococcus sp. RS9917	bacteria
221988	Mannheimia succiniciproducens MBEL55E	bacteria
222891	Neorickettsia sennetsu str. Miyayama	bacteria
222929	Coccidioides posadasii C735 delta SOWgp	eukaryota
223283	Pseudomonas syringae pv. tomato str. DC3000	bacteria
223926	Vibrio parahaemolyticus RIMD 2210633	bacteria
224308	Bacillus subtilis subsp. subtilis str. 168	bacteria
224324	Aquifex aeolicus VF5	bacteria
224325	Archaeoglobus fulgidus DSM 4304	archaea
224326	Borrelia burgdorferi B31	bacteria
224911	Bradyrhizobium japonicum USDA 110	bacteria
224914	Brucella melitensis bv. 1 str. 16M	bacteria
224915	Buchnera aphidicola str. Bp (Baizongia pistaciae)	bacteria
225849	Shewanella piezotolerans WP3	bacteria
225937	Marinobacter adhaerens HP15	bacteria
226185	Enterococcus faecalis V583	bacteria
226186	Bacteroides thetaiotaomicron VPI-5482	bacteria
226900	Bacillus cereus ATCC 14579	bacteria
227377	Coxiella burnetii RSA 493	bacteria
227882	Streptomyces avermitilis MA-4680	bacteria
227941	Chlamydophila caviae GPIC	bacteria
228399	Actinobacillus pleuropneumoniae serovar 1 str. 4074	bacteria
228405	Hyphomonas neptunium ATCC 15444	bacteria
228410	Nitrosomonas europaea ATCC 19718	bacteria
228908	Nanoarchaeum equitans Kin4-M	archaea
229533	Gibberella zeae PH 1	eukaryota
232348	Synechococcus sp. CB0101	bacteria
232363	Synechococcus sp. CB0205	bacteria
232721	Acidovorax sp. JS42	bacteria
233412	Haemophilus ducreyi 35000HP	bacteria
234267	Candidatus Solibacter usitatus Ellin6076	bacteria
234621	Rhodococcus erythropolis PR4	bacteria
234826	Anaplasma marginale str. St. Maries	bacteria
234831	Pseudoalteromonas sp. SM9913	bacteria
235279	Helicobacter hepaticus ATCC 51449	bacteria
235909	Geobacillus kaustophilus HTA426	bacteria
236097	Alcanivorax sp. DG881	bacteria
237727	Erythrobacter sp. NAP1	bacteria
240015	Acidobacterium capsulatum ATCC 51196	bacteria
240016	Verrucomicrobium spinosum DSM 4136	bacteria
240176	Coprinopsis cinerea okayama7_130	eukaryota
314254	Oceanicaulis sp. HTCC2633	bacteria
240292	Anabaena variabilis ATCC 29413	bacteria
242619	Porphyromonas gingivalis W83	bacteria
243090	Rhodopirellula baltica SH 1	bacteria
243159	Acidithiobacillus ferrooxidans ATCC 23270	bacteria
243160	Burkholderia mallei ATCC 23344	bacteria
243161	Chlamydia muridarum Nigg	bacteria
243164	Dehalococcoides ethenogenes 195	bacteria
243230	Deinococcus radiodurans R1	bacteria
243231	Geobacter sulfurreducens PCA	bacteria
243232	Methanocaldococcus jannaschii DSM 2661	archaea
243233	Methylococcus capsulatus str. Bath	bacteria
243265	Photorhabdus luminescens subsp. laumondii TTO1	bacteria
243272	Mycoplasma arthritidis 158L3-1	bacteria
243273	Mycoplasma genitalium G37	bacteria
243274	Thermotoga maritima MSB8	bacteria
243275	Treponema denticola ATCC 35405	bacteria
243276	Treponema pallidum subsp. pallidum str. Nichols	bacteria
243277	Vibrio cholerae O1 biovar El Tor str. N16961	bacteria
243365	Chromobacterium violaceum ATCC 12472	bacteria
244592	Labrenzia alexandrii DFL-11	bacteria
245014	butyrate-producing bacterium SS3/4	bacteria
245018	butyrate-producing bacterium SSC/2	bacteria
246194	Carboxydothermus hydrogenoformans Z-2901	bacteria
246195	Dichelobacter nodosus VCS1703A	bacteria
246196	Mycobacterium smegmatis str. MC2 155	bacteria
246197	Myxococcus xanthus DK 1622	bacteria
246199	Ruminococcus albus 8	bacteria
246200	Ruegeria pomeroyi DSS-3	bacteria
246201	Streptococcus mitis NCTC 12261	bacteria
246410	Coccidioides immitis RS	eukaryota
246969	Thermococcus sp. AM4	archaea
247156	Nocardia farcinica IFM 10152	bacteria
247633	marine gamma proteobacterium HTCC2143	bacteria
247634	marine gamma proteobacterium HTCC2148	bacteria
247639	marine gamma proteobacterium HTCC2080	bacteria
251221	Gloeobacter violaceus PCC 7421	bacteria
252305	Oceanicola batsensis HTCC2597	bacteria
253839	Streptomyces sp. C	bacteria
254945	Ehrlichia ruminantium str. Welgevonden	bacteria
255470	Dehalococcoides sp. CBDB1	bacteria
257310	Bordetella bronchiseptica RB50	bacteria
257313	Bordetella pertussis Tohama I	bacteria
257314	Lactobacillus johnsonii NCC 533	bacteria
257363	Rickettsia typhi str. Wilmington	bacteria
258594	Rhodopseudomonas palustris CGA009	bacteria
259536	Psychrobacter arcticus 273-4	bacteria
259564	Methanococcoides burtonii DSM 6242	archaea
260799	Bacillus anthracis str. Sterne	bacteria
261292	Nitrosomonas sp. Is79A3	bacteria
261317	Buchnera aphidicola (Cinara tujafilina)	bacteria
262316	Mycobacterium avium subsp. paratuberculosis K-10	bacteria
262543	Exiguobacterium sibiricum 255-15	bacteria
262719	Mycoplasma hyopneumoniae J	bacteria
262723	Mycoplasma synoviae 53	bacteria
262724	Thermus thermophilus HB27	bacteria
262768	Onion yellows phytoplasma OY-M	bacteria
263358	Verrucosispora maris AB-18-032	bacteria
263820	Picrophilus torridus DSM 9790	archaea
264198	Ralstonia eutropha JMP134	bacteria
264199	Streptococcus thermophilus LMG 18311	bacteria
264201	Candidatus Protochlamydia amoebophila UWE25	bacteria
264202	Chlamydophila felis Fe/C-56	bacteria
264462	Bdellovibrio bacteriovorus HD100	bacteria
264730	Pseudomonas syringae pv. phaseolicola 1448A	bacteria
264731	Prevotella ruminicola 23	bacteria
264732	Moorella thermoacetica ATCC 39073	bacteria
265072	Methylobacillus flagellatus KT	bacteria
265311	Mesoplasma florum L1	bacteria
266117	Rubrobacter xylanophilus DSM 9941	bacteria
266264	Cupriavidus metallidurans CH34	bacteria
266265	Burkholderia xenovorans LB400	bacteria
266779	Chelativorans sp. BNC1	bacteria
266834	Sinorhizobium meliloti 1021	bacteria
266835	Mesorhizobium loti MAFF303099	bacteria
266940	Kineococcus radiotolerans SRS30216	bacteria
267377	Methanococcus maripaludis S2	archaea
267608	Ralstonia solanacearum GMI1000	bacteria
267671	Leptospira interrogans serovar Copenhageni str. Fiocruz L1-130	bacteria
267747	Propionibacterium acnes KPA171202	bacteria
267748	Mycoplasma mobile 163K	bacteria
269084	Synechococcus elongatus PCC 6301	bacteria
269482	Burkholderia vietnamiensis G4	bacteria
269484	Ehrlichia canis str. Jake	bacteria
269796	Rhodospirillum rubrum ATCC 11170	bacteria
269797	Methanosarcina barkeri str. Fusaro	archaea
269798	Cytophaga hutchinsonii ATCC 33406	bacteria
269799	Geobacter metallireducens GS-15	bacteria
269800	Thermobifida fusca YX	bacteria
270374	Marinobacter sp. ELB17	bacteria
272557	Aeropyrum pernix K1	archaea
272558	Bacillus halodurans C-125	bacteria
272559	Bacteroides fragilis NCTC 9343	bacteria
272560	Burkholderia pseudomallei K96243	bacteria
272561	Chlamydia trachomatis D/UW-3/CX	bacteria
272562	Clostridium acetobutylicum ATCC 824	bacteria
272563	Clostridium difficile 630	bacteria
272568	Gluconacetobacter diazotrophicus PAl 5	bacteria
272569	Haloarcula marismortui ATCC 43049	archaea
272620	Klebsiella pneumoniae subsp. pneumoniae MGH 78578	bacteria
272621	Lactobacillus acidophilus NCFM	bacteria
272623	Lactococcus lactis subsp. lactis Il1403	bacteria
272624	Legionella pneumophila subsp. pneumophila str. Philadelphia 1	bacteria
272626	Listeria innocua Clip11262	bacteria
272630	Methylobacterium extorquens AM1	bacteria
272631	Mycobacterium leprae TN	bacteria
272632	Mycoplasma mycoides subsp. mycoides SC str. PG1	bacteria
272633	Mycoplasma penetrans HF-2	bacteria
272635	Mycoplasma pulmonis UAB CTIP	bacteria
272843	Pasteurella multocida subsp. multocida str. Pm70	bacteria
272844	Pyrococcus abyssi GE5	archaea
272942	Rhodobacter capsulatus SB 1003	bacteria
272943	Rhodobacter sphaeroides 2.4.1	bacteria
272947	Rickettsia prowazekii str. Madrid E	bacteria
272951	Rickettsia sibirica 246	bacteria
272952	Hyaloperonospora arabidopsidis	eukaryota
273057	Sulfolobus solfataricus P2	archaea
273063	Sulfolobus tokodaii str. 7	archaea
273068	Thermoanaerobacter tengcongensis MB4	bacteria
273075	Thermoplasma acidophilum DSM 1728	archaea
273116	Thermoplasma volcanium GSS1	archaea
273119	Ureaplasma parvum serovar 3 str. ATCC 700970	bacteria
273121	Wolinella succinogenes DSM 1740	bacteria
274854	uncultured marine group II euryarchaeote	archaea
278197	Pediococcus pentosaceus ATCC 25745	bacteria
279010	Bacillus licheniformis DSM 13 = ATCC 14580	bacteria
279238	Novosphingobium aromaticivorans DSM 12444	bacteria
279714	Pseudogulbenkiania ferrooxidans 2002	bacteria
279808	Staphylococcus haemolyticus JCSC1435	bacteria
281090	Leifsonia xyli subsp. xyli str. CTCB07	bacteria
281687	Caenorhabditis japonica	eukaryota
281689	Desulfuromonas acetoxidans DSM 684	bacteria
283165	Bartonella quintana str. Toulouse	bacteria
283166	Bartonella henselae str. Houston-1	bacteria
283643	Cryptococcus neoformans var. neoformans B 3501A	eukaryota
283942	Idiomarina loihiensis L2TR	bacteria
284590	Kluyveromyces lactis NRRL Y 1140	eukaryota
284593	Candida glabrata CBS 138	eukaryota
284813	Encephalitozoon cuniculi GB M1	eukaryota
287752	Aurantimonas manganoxydans SI85-9A1	bacteria
288000	Bradyrhizobium sp. BTAi1	bacteria
288705	Renibacterium salmoninarum ATCC 33209	bacteria
289376	Thermodesulfovibrio yellowstonii DSM 11347	bacteria
289397	Mycoplasma bovis PG45	bacteria
290315	Chlorobium limicola DSM 245	bacteria
290317	Chlorobium phaeobacteroides DSM 266	bacteria
290318	Chlorobium phaeovibrioides DSM 265	bacteria
290338	Citrobacter koseri ATCC BAA-895	bacteria
290339	Cronobacter sakazakii ATCC BAA-894	bacteria
290340	Arthrobacter aurescens TC1	bacteria
290397	Anaeromyxobacter dehalogenans 2CP-C	bacteria
290398	Chromohalobacter salexigens DSM 3043	bacteria
290399	Arthrobacter sp. FB24	bacteria
290400	Jannaschia sp. CCS1	bacteria
290402	Clostridium beijerinckii NCIMB 8052	bacteria
290434	Borrelia garinii PBi	bacteria
290512	Prosthecochloris aestuarii DSM 271	bacteria
290633	Gluconobacter oxydans 621H	bacteria
291272	Candidatus Blochmannia pennsylvanicus str. BPEN	bacteria
292414	Ruegeria sp. TM1040	bacteria
292415	Thiobacillus denitrificans ATCC 25259	bacteria
292459	Symbiobacterium thermophilum IAM 14863	bacteria
292805	Wolbachia endosymbiont strain TRS of Brugia malayi	bacteria
293613	Rickettsia canadensis str. McKiel	bacteria
293614	Rickettsia akari str. Hartford	bacteria
293826	Alkaliphilus metalliredigens QYMF	bacteria
294746	Meyerozyma guilliermondii ATCC 6260	eukaryota
294747	Candida tropicalis MYA 3404	eukaryota
296591	Polaromonas sp. JS666	bacteria
297246	Legionella pneumophila str. Paris	bacteria
298386	Photobacterium profundum SS9	bacteria
298653	Frankia sp. EAN1pec	bacteria
298654	Frankia sp. EuI1c	bacteria
300852	Thermus thermophilus HB8	bacteria
304371	Methanocella paludicola SANAE	archaea
306254	Campylobacter coli RM2228	bacteria
306263	Campylobacter lari RM2100	bacteria
306264	Campylobacter upsaliensis RM3195	bacteria
306537	Corynebacterium jeikeium K411	bacteria
306901	Chaetomium globosum CBS 148.51	eukaryota
306902	Clavispora lusitaniae ATCC 42720	eukaryota
309798	Coprothermobacter proteolyticus DSM 5265	bacteria
309799	Dictyoglomus thermophilum H-6-12	bacteria
309800	Haloferax volcanii DS2	archaea
309801	Thermomicrobium roseum DSM 5159	bacteria
309803	Thermotoga neapolitana DSM 4359	bacteria
309807	Salinibacter ruber DSM 13855	bacteria
311402	Agrobacterium vitis S4	bacteria
311403	Agrobacterium radiobacter K84	bacteria
311424	Dehalococcoides sp. VS	bacteria
312153	Polynucleobacter necessarius subsp. asymbioticus QLW-P1DMWA-1	bacteria
312284	marine actinobacterium PHSC20C1	bacteria
312309	Vibrio fischeri ES114	bacteria
313589	Janibacter sp. HTCC2649	bacteria
313590	Dokdonia donghaensis MED134	bacteria
313594	Polaribacter irgensii 23-P	bacteria
313595	Psychroflexus torquis ATCC 700755	bacteria
313596	Robiginitalea biformata HTCC2501	bacteria
313598	Polaribacter sp. MED152	bacteria
313603	Maribacter sp. HTCC2170	bacteria
313606	Microscilla marina ATCC 23134	bacteria
313612	Lyngbya sp. PCC 8106	bacteria
313624	Nodularia spumigena CCY9414	bacteria
313625	Synechococcus sp. BL107	bacteria
313627	Bacillus sp. NRRL B-14911	bacteria
313628	Lentisphaera araneosa HTCC2155	bacteria
314225	Erythrobacter litoralis HTCC2594	bacteria
314230	Blastopirellula marina DSM 3645	bacteria
314231	Fulvimarina pelagi HTCC2506	bacteria
314232	Loktanella vestfoldensis SKA53	bacteria
314253	Nitrobacter sp. Nb-311A	bacteria
314256	Oceanicola granulosus HTCC2516	bacteria
314260	Parvularcula bermudensis HTCC2503	bacteria
314262	Roseobacter sp. MED193	bacteria
314264	Roseovarius sp. 217	bacteria
314265	Pelagibaca bermudensis HTCC2601	bacteria
314266	Sphingomonas sp. SKA58	bacteria
314270	Rhodobacteraceae bacterium HTCC2083	bacteria
314271	Maritimibacter alkaliphilus HTCC2654	bacteria
314275	Alteromonas macleodii str. 'Deep ecotype'	bacteria
314276	Idiomarina baltica OS145	bacteria
314277	Marinomonas sp. MED121	bacteria
314278	Nitrococcus mobilis Nb-231	bacteria
314282	Psychromonas sp. CNPT3	bacteria
314283	Reinekea blandensis MED297	bacteria
314285	Congregibacter litoralis KT71	bacteria
314287	gamma proteobacterium HTCC2207	bacteria
314292	Photobacterium angustum S14	bacteria
314315	Lactobacillus sakei subsp. sakei 23K	bacteria
314345	Mariprofundus ferrooxydans PV-1	bacteria
314565	Xanthomonas campestris pv. campestris str. 8004	bacteria
314607	beta proteobacterium KB13	bacteria
314608	Shewanella benthica KT99	bacteria
314723	Borrelia hermsii DAH	bacteria
314724	Borrelia turicatae 91E135	bacteria
315456	Rickettsia felis URRWXCal2	bacteria
315730	Bacillus weihenstephanensis KBAB4	bacteria
315749	Bacillus cytotoxicus NVH 391-98	bacteria
315750	Bacillus pumilus SAFR-032	bacteria
316055	Rhodopseudomonas palustris BisA53	bacteria
316056	Rhodopseudomonas palustris BisB18	bacteria
316057	Rhodopseudomonas palustris BisB5	bacteria
316058	Rhodopseudomonas palustris HaA2	bacteria
316067	Geobacter sp. FRC-32	bacteria
316273	Xanthomonas campestris pv. vesicatoria str. 85-10	bacteria
316274	Herpetosiphon aurantiacus DSM 785	bacteria
316275	Aliivibrio salmonicida LFI1238	bacteria
316278	Synechococcus sp. RCC307	bacteria
316279	Synechococcus sp. CC9902	bacteria
316385	Escherichia coli str. K-12 substr. DH10B	bacteria
316407	Escherichia coli str. K-12 substr. W3110	bacteria
317025	Thiomicrospira crunogena XCL-2	bacteria
317655	Sphingopyxis alaskensis RB2256	bacteria
318161	Shewanella denitrificans OS217	bacteria
318167	Shewanella frigidimarina NCIMB 400	bacteria
318586	Paracoccus denitrificans PD1222	bacteria
318829	Magnaporthe oryzae	eukaryota
319224	Shewanella putrefaciens CN-32	bacteria
319225	Chlorobium luteolum DSM 273	bacteria
319795	Deinococcus geothermalis DSM 11300	bacteria
320483	Anaplasma marginale str. Florida	bacteria
320771	Pedosphaera parvula Ellin514	bacteria
321327	Synechococcus sp. JA-3-3Ab	bacteria
321332	Synechococcus sp. JA-2-3B'a(2-13)	bacteria
321955	Brevibacterium linens BL2	bacteria
322098	Aster yellows witches'-broom phytoplasma AYWB	bacteria
322104	Scheffersomyces stipitis CBS 6054	eukaryota
322710	Azotobacter vinelandii DJ	bacteria
323097	Nitrobacter hamburgensis X14	bacteria
323098	Nitrobacter winogradskyi Nb-255	bacteria
323259	Methanospirillum hungatei JF-1	archaea
323261	Nitrosococcus oceani ATCC 19707	bacteria
323848	Nitrosospira multiformis ATCC 25196	bacteria
323850	Shewanella loihica PV-4	bacteria
324057	Paenibacillus sp. JDR-2	bacteria
324602	Chloroflexus aurantiacus J-10-fl	bacteria
324831	Lactobacillus gasseri ATCC 33323	bacteria
324925	Pelodictyon phaeoclathratiforme BU-1	bacteria
325240	Shewanella baltica OS155	bacteria
326297	Shewanella amazonensis SB2B	bacteria
326298	Sulfurimonas denitrificans DSM 1251	bacteria
326423	Bacillus amyloliquefaciens FZB42	bacteria
326424	Frankia alni ACN14a	bacteria
326426	Bifidobacterium breve UCC2003	bacteria
326427	Chloroflexus aggregans DSM 9485	bacteria
326442	Pseudoalteromonas haloplanktis TAC125	bacteria
327275	Shewanella sp. HN-41	bacteria
329726	Acaryochloris marina MBIC11017	bacteria
330214	Candidatus Nitrospira defluvii	bacteria
330779	Sulfolobus acidocaldarius DSM 639	archaea
331104	Blattabacterium sp. (Blattella germanica) str. Bge	bacteria
331113	Simkania negevensis Z	bacteria
331635	Chlamydophila pecorum E58	bacteria
331636	Chlamydophila psittaci 6BC	bacteria
331678	Chlorobium phaeobacteroides BS1	bacteria
331869	alpha proteobacterium BAL199	bacteria
333146	Ferroplasma acidarmanus fer1	archaea
333668	Theileria parva strain Muguga	eukaryota
333990	Carnobacterium sp. AT7	bacteria
334413	Finegoldia magna ATCC 29328	bacteria
335283	Nitrosomonas eutropha C91	bacteria
335284	Psychrobacter cryohalolentis K5	bacteria
335541	Syntrophomonas wolfei subsp. wolfei str. Goettingen	bacteria
335543	Syntrophobacter fumaroxidans MPOB	bacteria
335992	Candidatus Pelagibacter ubique HTCC1062	bacteria
336963	Uncinocarpus reesii 1704	eukaryota
338187	Vibrio harveyi ATCC BAA-1116	bacteria
338963	Pelobacter carbinolicus DSM 2380	bacteria
338966	Pelobacter propionicus DSM 2379	bacteria
338969	Rhodoferax ferrireducens T118	bacteria
339670	Burkholderia ambifaria AMMD	bacteria
339671	Actinobacillus succinogenes 130Z	bacteria
339724	Ajellomyces capsulatus NAm1	eukaryota
339860	Methanosphaera stadtmanae DSM 3091	archaea
340099	Thermoanaerobacter pseudethanolicus ATCC 33223	bacteria
340100	Bordetella petrii DSM 12804	bacteria
340101	Victivallis vadensis ATCC BAA-548	bacteria
340177	Chlorobium chlorochromatii CaD3	bacteria
342108	Magnetospirillum magneticum AMB-1	bacteria
342451	Staphylococcus saprophyticus subsp. saprophyticus ATCC 15305	bacteria
342610	Pseudoalteromonas atlantica T6c	bacteria
342949	Pyrococcus sp. NA2	archaea
343509	Sodalis glossinidius str. 'morsitans'	bacteria
344747	Planctomyces maris DSM 8797	bacteria
345073	Vibrio cholerae O395	bacteria
345219	Bacillus coagulans 36D1	bacteria
347256	Mycoplasma hominis ATCC 23114	bacteria
347834	Rhizobium etli CFN 42	bacteria
348780	Natronomonas pharaonis DSM 2160	archaea
349102	Rhodobacter sphaeroides ATCC 17025	bacteria
349106	Psychrobacter sp. PRwf-1	bacteria
349123	Lactobacillus reuteri 100-23	bacteria
349124	Halorhodospira halophila SL1	bacteria
349161	Desulfotomaculum reducens MI-1	bacteria
349163	Acidiphilium cryptum JF-5	bacteria
349307	Methanosaeta thermophila PT	archaea
349519	Leuconostoc citreum KM20	bacteria
349520	Paenibacillus polymyxa E681	bacteria
349521	Hahella chejuensis KCTC 2396	bacteria
349741	Akkermansia muciniphila ATCC BAA-835	bacteria
350054	Mycobacterium gilvum PYR-GCK	bacteria
350058	Mycobacterium vanbaalenii PYR-1	bacteria
350688	Alkaliphilus oremlandii OhILAs	bacteria
350701	Burkholderia dolosa AUO158	bacteria
351016	Roseobacter sp. AzwK-3b	bacteria
351160	Methanocella arvoryzae MRE50	archaea
351348	Marinobacter aquaeolei VT8	bacteria
351605	Geobacter uraniireducens Rf4	bacteria
351607	Acidothermus cellulolyticus 11B	bacteria
351627	Caldicellulosiruptor saccharolyticus DSM 8903	bacteria
351746	Pseudomonas putida F1	bacteria
352165	Pyramidobacter piscolens W5455	bacteria
352914	Plasmodium yoelii yoelii 17XNL	eukaryota
353151	Cryptosporidium hominis TU502	eukaryota
353152	Cryptosporidium parvum Iowa II	eukaryota
353153	Trypanosoma cruzi strain CL Brener	eukaryota
353154	Theileria annulata strain Ankara	eukaryota
354242	Campylobacter jejuni subsp. jejuni 81-176	bacteria
355276	Leptospira borgpetersenii serovar Hardjo-bovis L550	bacteria
357244	Orientia tsutsugamushi str. Boryong	bacteria
357804	Psychromonas ingrahamii 37	bacteria
357808	Roseiflexus sp. RS-1	bacteria
357809	Clostridium phytofermentans ISDg	bacteria
358681	Brevibacillus brevis NBRC 100599	bacteria
360095	Bartonella bacilliformis KC583	bacteria
360104	Campylobacter concisus 13826	bacteria
360105	Campylobacter curvus 525.92	bacteria
360107	Campylobacter hominis ATCC BAA-381	bacteria
360910	Bordetella avium 197N	bacteria
360911	Exiguobacterium sp. AT1b	bacteria
362663	Escherichia coli 536	bacteria
362948	Lactobacillus salivarius UCC118	bacteria
362976	Haloquadratum walsbyi DSM 16790	archaea
363253	Lawsonia intracellularis PHE/MN1-00	bacteria
365044	Polaromonas naphthalenivorans CJ2	bacteria
365046	Ramlibacter tataouinensis TTB310	bacteria
365659	Streptococcus mitis B6	bacteria
366394	Sinorhizobium medicae WSM419	bacteria
366602	Caulobacter sp. K31	bacteria
367336	Rhodobacterales bacterium HTCC2255	bacteria
367737	Arcobacter butzleri RM4018	bacteria
367775	Cryptococcus gattii WM276	eukaryota
367928	Bifidobacterium adolescentis ATCC 15703	bacteria
368407	Methanoculleus marisnigri JR1	archaea
368408	Thermofilum pendens Hrk 5	archaea
369723	Salinispora tropica CNB-440	bacteria
370354	Entamoeba dispar SAW760	eukaryota
370438	Pelotomaculum thermopropionicum SI	bacteria
371731	Rhodobacter sp. SW2	bacteria
372461	Buchnera aphidicola BCc	bacteria
373153	Streptococcus pneumoniae D39	bacteria
373903	Halothermothrix orenii H 168	bacteria
374463	Baumannia cicadellinicola str. Hc (Homalodisca coagulata)	bacteria
374847	Candidatus Korarchaeum cryptofilum OPF8	archaea
375286	Janthinobacterium sp. Marseille	bacteria
375451	Roseobacter denitrificans OCh 114	bacteria
376619	Francisella tularensis subsp. holarctica LVS	bacteria
376686	Flavobacterium johnsoniae UW101	bacteria
377431	Chlorobium ferrooxidans DSM 13031	bacteria
377629	Teredinibacter turnerae T7901	bacteria
378753	Kocuria rhizophila DC2201	bacteria
378806	Stigmatella aurantiaca DW4/3-1	bacteria
379066	Gemmatimonas aurantiaca T-27	bacteria
379508	Lodderomyces elongisporus NRRL YB 4239	eukaryota
379731	Pseudomonas stutzeri A1501	bacteria
380394	Acidithiobacillus ferrooxidans ATCC 53993	bacteria
380703	Aeromonas hydrophila subsp. hydrophila ATCC 7966	bacteria
380749	Hydrogenobaculum sp. Y04AAS1	bacteria
381046	Lachancea thermotolerans	eukaryota
381666	Ralstonia eutropha H16	bacteria
381764	Fervidobacterium nodosum Rt17-B1	bacteria
382245	Aeromonas salmonicida subsp. salmonicida A449	bacteria
382464	Verrucomicrobiae bacterium DG1235	bacteria
382638	Helicobacter acinonychis str. Sheeba	bacteria
382640	Bartonella tribocorum CIP 105476	bacteria
383372	Roseiflexus castenholzii DSM 13941	bacteria
383407	Xanthomonas oryzae pv. oryzicola BLS256	bacteria
383631	Methylophilales bacterium HTCC2181	bacteria
384616	Pyrobaculum islandicum DSM 4184	archaea
384676	Pseudomonas entomophila L48	bacteria
384765	Labrenzia aggregata IAM 12614	bacteria
386043	Listeria welshimeri serovar 6b str. SLCC5334	bacteria
386415	Clostridium novyi NT	bacteria
387092	Nitratiruptor sp. SB155-2	bacteria
387093	Sulfurovum sp. NBC37-1	bacteria
387344	Lactobacillus brevis ATCC 367	bacteria
387662	Candidatus Carsonella ruddii PV	bacteria
388399	Sagittula stellata E-37	bacteria
388400	Bacillus sp. B14905	bacteria
388401	Rhodobacteraceae bacterium HTCC2150	bacteria
388413	Algoriphagus sp. PR1	bacteria
388739	Roseobacter sp. SK209-2-6	bacteria
388919	Streptococcus sanguinis SK36	bacteria
390235	Pseudomonas putida W619	bacteria
390236	Borrelia afzelii PKo	bacteria
390333	Lactobacillus delbrueckii subsp. bulgaricus ATCC 11842	bacteria
390874	Thermotoga petrophila RKU-1	bacteria
391008	Stenotrophomonas maltophilia R551-3	bacteria
391009	Thermosipho melanesiensis BI429	bacteria
391037	Salinispora arenicola CNS-205	bacteria
391038	Burkholderia phymatum STM815	bacteria
391165	Granulibacter bethesdensis CGDNIH1	bacteria
391295	Streptococcus suis 05ZYH33	bacteria
391574	Vibrionales bacterium SWAT-3	bacteria
391587	Kordia algicida OT-1	bacteria
391589	Roseobacter sp. GAI101	bacteria
391591	Vibrio shilonii AK1	bacteria
391592	Caminibacter mediatlanticus TB-2	bacteria
391593	Roseobacter sp. CCS2	bacteria
391595	Roseobacter litoralis Och 149	bacteria
391596	Pedobacter sp. BAL39	bacteria
391597	Limnobacter sp. MED105	bacteria
391598	Flavobacteria bacterium BAL38	bacteria
391600	Brevundimonas sp. BAL3	bacteria
391603	Flavobacteriales bacterium ALC-1	bacteria
391612	Cyanothece sp. CCY0110	bacteria
391613	Roseovarius sp. TM1035	bacteria
391615	gamma proteobacterium HTCC5015	bacteria
391616	Octadecabacter antarcticus 238	bacteria
391619	Phaeobacter gallaeciensis DSM 17395	bacteria
391623	Thermococcus barophilus MP	archaea
391624	Oceanibulbus indolifex HEL-45	bacteria
391625	Plesiocystis pacifica SIR-1	bacteria
391626	Octadecabacter antarcticus 307	bacteria
391735	Verminephrobacter eiseniae EF01-2	bacteria
391896	Rickettsia bellii OSU 85-389	bacteria
392499	Sphingomonas wittichii RW1	bacteria
392500	Shewanella woodyi ATCC 51908	bacteria
393305	Yersinia enterocolitica subsp. enterocolitica 8081	bacteria
393480	Fusobacterium nucleatum subsp. polymorphum ATCC 10953	bacteria
393595	Alcanivorax borkumensis SK2	bacteria
394221	Maricaulis maris MCS10	bacteria
394503	Clostridium cellulolyticum H10	bacteria
395019	Burkholderia multivorans ATCC 17616	bacteria
395492	Rhizobium leguminosarum bv. trifolii WSM2304	bacteria
395494	Gallionella capsiferriformans ES-2	bacteria
395495	Leptothrix cholodnii SP-6	bacteria
395961	Cyanothece sp. PCC 7425	bacteria
395963	Beijerinckia indica subsp. indica ATCC 9039	bacteria
395965	Methylocella silvestris BL2	bacteria
396513	Staphylococcus carnosus subsp. carnosus TM300	bacteria
396588	Thioalkalivibrio sulfidophilus HL-EbGr7	bacteria
396595	Thioalkalivibrio sp. K90mix	bacteria
397945	Acidovorax citrulli AAC00-1	bacteria
397948	Caldivirga maquilingensis IC-167	archaea
398511	Bacillus pseudofirmus OF4	bacteria
398513	Bifidobacterium bifidum NCIMB 41171	bacteria
398527	Burkholderia phytofirmans PsJN	bacteria
398578	Delftia acidovorans SPH-1	bacteria
398579	Shewanella pealeana ATCC 700345	bacteria
398580	Dinoroseobacter shibae DFL 12	bacteria
398720	Leeuwenhoekiella blandensis MED217	bacteria
398767	Geobacter lovleyi SZ	bacteria
399549	Metallosphaera sedula DSM 5348	archaea
399550	Staphylothermus marinus F1	archaea
399739	Pseudomonas mendocina ymp	bacteria
399741	Serratia proteamaculans 568	bacteria
399742	Enterobacter sp. 638	bacteria
399795	Comamonas testosteroni KF-1	bacteria
400668	Marinomonas sp. MWYL1	bacteria
400682	Amphimedon queenslandica	eukaryota
401053	Terriglobus saanensis SP1PR4	bacteria
401473	Bifidobacterium dentium Bd1	bacteria
401526	Thermosinus carboxydivorans Nor1	bacteria
402612	Flavobacterium psychrophilum JIP02/86	bacteria
402626	Ralstonia pickettii 12J	bacteria
402676	Schizosaccharomyces japonicus yFS275	eukaryota
402880	Methanococcus maripaludis C5	archaea
402881	Parvibaculum lavamentivorans DS-1	bacteria
403833	Petrotoga mobilis SJ95	bacteria
404380	Geobacter bemidjiensis Bem	bacteria
404589	Anaeromyxobacter sp. Fw109-5	bacteria
405566	Lactobacillus helveticus DPC 4571	bacteria
405948	Saccharopolyspora erythraea NRRL 2338	bacteria
406124	Bacillus sp. m3-13	bacteria
406327	Methanococcus vannielii SB	archaea
406817	Xenorhabdus nematophila ATCC 19061	bacteria
406818	Xenorhabdus bovienii SS-2004	bacteria
408672	Nocardioidaceae bacterium Broad-1	bacteria
410358	Methanocorpusculum labreanum Z	archaea
410359	Pyrobaculum calidifontis JCM 11548	archaea
411154	Gramella forsetii KT0803	bacteria
411459	Ruminococcus obeum ATCC 29174	bacteria
411460	Ruminococcus torques ATCC 27756	bacteria
411461	Dorea formicigenerans ATCC 27755	bacteria
411462	Dorea longicatena DSM 13814	bacteria
411463	Eubacterium ventriosum ATCC 27560	bacteria
411464	Desulfovibrio piger ATCC 29098	bacteria
411465	Parvimonas micra ATCC 33270	bacteria
411466	Actinomyces odontolyticus ATCC 17982	bacteria
411467	Pseudoflavonifractor capillosus ATCC 29799	bacteria
411468	Clostridium scindens ATCC 35704	bacteria
411469	Eubacterium hallii DSM 3353	bacteria
411470	Ruminococcus gnavus ATCC 29149	bacteria
411471	Subdoligranulum variabile DSM 15176	bacteria
411474	Coprococcus eutactus ATCC 27759	bacteria
411476	Bacteroides ovatus ATCC 8483	bacteria
411477	Parabacteroides merdae ATCC 43184	bacteria
411483	Faecalibacterium prausnitzii A2-165	bacteria
411489	Clostridium sp. L2-50	bacteria
411490	Anaerostipes caccae DSM 14662	bacteria
411684	Hoeflea phototrophica DFL-43	bacteria
411901	Bacteroides caccae ATCC 43185	bacteria
411902	Clostridium bolteae ATCC BAA-613	bacteria
411903	Collinsella aerofaciens ATCC 25986	bacteria
412030	Paramecium tetraurelia strain d4 2	eukaryota
412133	Trichomonas vaginalis G3	eukaryota
412419	Borrelia duttonii Ly	bacteria
412597	Paracoccus sp. TRP	bacteria
412965	Candidatus Vesicomyosocius okutanii HA	bacteria
413404	Candidatus Ruthia magnifica str. Cm (Calyptogena magnifica)	bacteria
414684	Rhodospirillum centenum SW	bacteria
415426	Hyperthermus butylicus DSM 5456	archaea
416269	Actinobacillus pleuropneumoniae serovar 5b str. L20	bacteria
416348	Halorubrum lacusprofundi ATCC 49239	archaea
416591	Thermotoga lettingae TMO	bacteria
416870	Lactococcus lactis subsp. cremoris MG1363	bacteria
419610	Methylobacterium extorquens PA1	bacteria
419665	Methanococcus aeolicus Nankai-3	archaea
419947	Mycobacterium tuberculosis H37Ra	bacteria
420245	Leishmania braziliensis MHOM BR 75 M2904	eukaryota
420246	Geobacillus thermodenitrificans NG80-2	bacteria
420247	Methanobrevibacter smithii ATCC 35061	archaea
420336	Epulopiscium sp. 'N.t. morphotype B'	bacteria
420662	Methylibium petroleiphilum PM1	bacteria
420890	Lactococcus garvieae Lg2	bacteria
423536	Perkinsus marinus ATCC 50983	eukaryota
425104	Shewanella sediminis HAW-EB3	bacteria
425265	Malassezia globosa CBS 7966	eukaryota
426114	Thiomonas sp. 3As	bacteria
426117	Methylobacterium sp. 4-46	bacteria
426355	Methylobacterium radiotolerans JCM 2831	bacteria
426368	Methanococcus maripaludis C7	archaea
426418	Pyrenophora tritici repentis Pt 1C BFP	eukaryota
428125	Clostridium leptum DSM 753	bacteria
428126	Clostridium spiroforme DSM 1552	bacteria
428127	Eubacterium dolichum DSM 3991	bacteria
429009	Ammonifex degensii KC4	bacteria
430066	Brucella abortus S19	bacteria
431895	Monosiga brevicollis MX1	eukaryota
431943	Clostridium kluyveri DSM 555	bacteria
431947	Porphyromonas gingivalis ATCC 33277	bacteria
434131	Neorickettsia risticii str. Illinois	bacteria
435258	Leishmania infantum JPCM5	eukaryota
435590	Bacteroides vulgatus ATCC 8482	bacteria
435591	Parabacteroides distasonis ATCC 8503	bacteria
435832	Neisseria mucosa C102	bacteria
435837	Staphylococcus hominis subsp. hominis C80	bacteria
435838	Staphylococcus caprae C87	bacteria
435842	Streptococcus sp. C150	bacteria
436017	Ostreococcus lucimarinus CCE9901	eukaryota
436114	Sulfurihydrogenibium sp. YO3AOP1	bacteria
436308	Nitrosopumilus maritimus SCM1	archaea
436717	Acinetobacter oleivorans DR1	bacteria
436907	Vanderwaltozyma polyspora DSM 70294	eukaryota
438753	Azorhizobium caulinodans ORS 571	bacteria
439235	Desulfatibacillum alkenivorans AK-01	bacteria
439292	Bacillus selenitireducens MLS10	bacteria
439375	Ochrobactrum anthropi ATCC 49188	bacteria
439481	Aciduliprofundum boonei T469	archaea
439483	Campylobacterales bacterium GD 1	bacteria
439493	Candidatus Pelagibacter sp. HTCC7211	bacteria
439496	Rhodobacterales bacterium Y4I	bacteria
439497	Ruegeria sp. R11	bacteria
440497	Lactobacillus jensenii 1153	bacteria
441375	Cryptosporidium muris RN66	eukaryota
441620	Methylobacterium populi BJ001	bacteria
441768	Acholeplasma laidlawii PG-8A	bacteria
441769	Bacillus coahuilensis m4-4	bacteria
441959	Talaromyces stipitatus ATCC 10500	eukaryota
441960	Penicillium marneffei ATCC 18224	eukaryota
443143	Geobacter sp. M18	bacteria
443144	Geobacter sp. M21	bacteria
443152	Marinobacter algicola DG893	bacteria
443218	Amycolicicoccus subflavus DQS3-9A1	bacteria
443254	Marinitoga piezophila KA3	bacteria
443255	Streptomyces clavuligerus ATCC 27064	bacteria
443906	Clavibacter michiganensis subsp. michiganensis NCPPB 382	bacteria
444157	Thermoproteus neutrophilus V24Sta	archaea
444158	Methanococcus maripaludis C6	archaea
444177	Lysinibacillus sphaericus C3-41	bacteria
444612	Rickettsia endosymbiont of Ixodes scapularis	bacteria
445335	Clostridium botulinum NCTC 2916	bacteria
445337	Clostridium botulinum C str. Eklund	bacteria
445932	Elusimicrobium minutum Pei191	bacteria
445970	Alistipes putredinis DSM 17216	bacteria
445971	Anaerofustis stercorihominis DSM 17244	bacteria
445972	Anaerotruncus colihominis DSM 17241	bacteria
445973	Clostridium bartlettii DSM 16795	bacteria
445974	Clostridium ramosum DSM 1402	bacteria
445975	Collinsella stercoris DSM 13279	bacteria
445987	Borrelia valaisiana VS116	bacteria
446462	Actinosynnema mirum DSM 43827	bacteria
446465	Brachybacterium faecium DSM 4810	bacteria
446466	Cellulomonas flavigena DSM 20109	bacteria
471875	Ruminococcus lactaris ATCC 29176	bacteria
446468	Nocardiopsis dassonvillei subsp. dassonvillei DSM 43111	bacteria
446469	Sanguibacter keddieii DSM 10542	bacteria
446470	Stackebrandtia nassauensis DSM 44728	bacteria
446471	Xylanimonas cellulosilytica DSM 15894	bacteria
448385	Sorangium cellulosum 'So ce 56'	bacteria
449447	Microcystis aeruginosa NIES-843	bacteria
449673	Bacteroides stercoris ATCC 43183	bacteria
450851	Phenylobacterium zucineum HLK1	bacteria
451757	Clostridium perfringens NCTC 8239	bacteria
452471	Candidatus Amoebophilus asiaticus 5a2	bacteria
452637	Opitutus terrae PB90-1	bacteria
452638	Polynucleobacter necessarius subsp. necessarius STIR1	bacteria
452652	Kitasatospora setae KM-6054	bacteria
452662	Sphingobium japonicum UT26S	bacteria
452863	Arthrobacter chlorophenolicus A6	bacteria
453591	Ignicoccus hospitalis KIN4/I	archaea
455436	Glaciecola sp. HTCC2999	bacteria
455632	Streptomyces griseus subsp. griseus NBRC 13350	bacteria
456320	Methanococcus voltae A3	archaea
456442	Methanoregula boonei 6A8	archaea
456481	Leptospira biflexa serovar Patoc strain 'Patoc 1 (Paris)'	bacteria
457396	Clostridium sp. 7_2_43FAA	bacteria
457398	Desulfovibrio sp. 3_1_syn3	bacteria
457405	Fusobacterium sp. 7_1	bacteria
457412	Ruminococcus sp. 5_1_39BFAA	bacteria
457421	Clostridiales bacterium 1_7_47FAA	bacteria
457424	Bacteroides fragilis 3_1_12	bacteria
457425	Streptomyces albus J1074	bacteria
457427	Streptomyces himastatinicus ATCC 53653	bacteria
457429	Streptomyces pristinaespiralis ATCC 25486	bacteria
457570	Natranaerobius thermophilus JW/NM-WN-LF	bacteria
458233	Macrococcus caseolyticus JCSC5402	bacteria
458817	Shewanella halifaxensis HAW-EB4	bacteria
460265	Methylobacterium nodulans ORS 2060	bacteria
463191	Streptomyces sviceus ATCC 29083	bacteria
465515	Micrococcus luteus NCTC 2665	bacteria
465541	Streptomyces sp. Mg1	bacteria
465817	Erwinia tasmaniensis Et1/99	bacteria
467200	Streptomyces griseoflavus Tu4000	bacteria
467661	Rhodobacteraceae bacterium KLH11	bacteria
467705	Streptococcus gordonii str. Challis substr. CH1	bacteria
469008	Escherichia coli BL21(DE3)	bacteria
469371	Thermobispora bispora DSM 43833	bacteria
469378	Cryptobacterium curtum DSM 15641	bacteria
469381	Dethiosulfovibrio peptidovorans DSM 11002	bacteria
469382	Halogeometricum borinquense DSM 11551	archaea
469383	Conexibacter woesei DSM 14684	bacteria
469595	Citrobacter sp. 30_2	bacteria
469596	Coprobacillus sp. 29_1	bacteria
469606	Fusobacterium sp. 4_1_13	bacteria
469610	Burkholderiales bacterium 1_1_47	bacteria
469613	Enterobacteriaceae bacterium 9_2_54FAA	bacteria
469615	Fusobacterium gonidiaformans ATCC 25563	bacteria
469616	Fusobacterium mortiferum ATCC 9817	bacteria
469617	Fusobacterium ulcerans ATCC 49185	bacteria
469618	Fusobacterium varium ATCC 27725	bacteria
470145	Bacteroides coprocola DSM 17136	bacteria
470146	Coprococcus comes ATCC 27758	bacteria
471223	Geobacillus sp. WCH70	bacteria
471821	uncultured Termite group 1 bacterium phylotype Rs-D17	bacteria
471852	Thermomonospora curvata DSM 43183	bacteria
471853	Beutenbergia cavernae DSM 12333	bacteria
471854	Dyadobacter fermentans DSM 18053	bacteria
471855	Slackia heliotrinireducens DSM 20476	bacteria
471856	Jonesia denitrificans DSM 20603	bacteria
471857	Saccharomonospora viridis DSM 43017	bacteria
471870	Bacteroides intestinalis DSM 17393	bacteria
471874	Providencia stuartii ATCC 25827	bacteria
471881	Proteus penneri ATCC 35198	bacteria
472759	Nitrosococcus halophilus Nc4	bacteria
476272	Blautia hydrogenotrophica DSM 10507	bacteria
477974	Candidatus Desulforudis audaxviator MP104C	bacteria
478749	Marvinbryantia formatexigens DSM 14469	bacteria
478801	Kytococcus sedentarius DSM 20547	bacteria
479431	Nakamurella multipartita DSM 44233	bacteria
479432	Streptosporangium roseum DSM 43021	bacteria
479433	Catenulispora acidiphila DSM 44928	bacteria
479434	Sphaerobacter thermophilus DSM 20745	bacteria
479435	Kribbella flavida DSM 17836	bacteria
479436	Veillonella parvula DSM 2008	bacteria
479437	Eggerthella lenta DSM 2243	bacteria
481448	Methylacidiphilum infernorum V4	bacteria
481743	Paenibacillus sp. Y412MC10	bacteria
481805	Escherichia coli ATCC 8739	bacteria
483215	Bacteroides finegoldii DSM 17565	bacteria
483216	Bacteroides eggerthii DSM 20697	bacteria
483218	[Bacteroides] pectinophilus ATCC 43243	bacteria
483219	Myxococcus fulvus HW-1	bacteria
484018	Bacteroides plebeius DSM 17135	bacteria
484019	Thermosipho africanus TCF52B	bacteria
484022	Francisella philomiragia subsp. philomiragia ATCC 25017	bacteria
485913	Ktedonobacter racemifer DSM 44963	bacteria
485914	Halomicrobium mukohataei DSM 12286	archaea
485915	Desulfohalobium retbaense DSM 5692	bacteria
485916	Desulfotomaculum acetoxidans DSM 771	bacteria
485917	Pedobacter heparinus DSM 2366	bacteria
485918	Chitinophaga pinensis DSM 2588	bacteria
486041	Laccaria bicolor S238N H82	eukaryota
487796	Flavobacteria bacterium MS024-2A	bacteria
487797	Flavobacteria bacterium MS024-3C	bacteria
488538	Candidatus Puniceispirillum marinum IMCC1322	bacteria
489653	Neisseria lactamica 020-06	bacteria
489825	Moorea producta 3L	bacteria
490899	Desulfurococcus kamchatkensis 1221n	archaea
491915	Anoxybacillus flavithermus WK1	bacteria
491916	Rhizobium etli CIAT 652	bacteria
491952	Marinomonas posidonica IVIA-Po-181	bacteria
496833	Mycoplasma fermentans PG18	bacteria
497964	Chthoniobacter flavus Ellin428	bacteria
497965	Cyanothece sp. PCC 7822	bacteria
498211	Cellvibrio japonicus Ueda107	bacteria
498217	Edwardsiella tarda EIB202	bacteria
498742	Borrelia spielmanii A14S	bacteria
498761	Heliobacterium modesticaldum Ice1	bacteria
498848	Thermus aquaticus Y51MC23	bacteria
499177	Clostridium sticklandii DSM 519	bacteria
499229	Tepidanaerobacter sp. Re1	bacteria
500485	Penicillium chrysogenum Wisconsin 54 1255	eukaryota
500633	Clostridium hiranonis DSM 13275	bacteria
500635	Mitsuokella multacida DSM 20544	bacteria
500637	Providencia rustigianii DSM 4541	bacteria
500639	Enterobacter cancerogenus ATCC 35316	bacteria
500640	Citrobacter youngae ATCC 29220	bacteria
501479	Citreicella sp. SE45	bacteria
502025	Haliangium ochraceum DSM 14365	bacteria
502347	Escherichia albertii TW07627	bacteria
502558	Eggerthella sp. YY7918	bacteria
502779	Paracoccidioides sp. lutzii Pb01	eukaryota
504472	Spirosoma linguale DSM 74	bacteria
504474	Corynebacterium urealyticum DSM 7109	bacteria
504728	Meiothermus ruber DSM 1279	bacteria
504832	Oligotropha carboxidovorans OM5	bacteria
506534	Rheinheimera sp. A13L	bacteria
509190	Caulobacter segnis ATCC 21756	bacteria
509191	Acetivibrio cellulolyticus CD2	bacteria
511062	Oceanimonas sp. GK1	bacteria
511145	Escherichia coli str. K-12 substr. MG1655	bacteria
511437	Lactobacillus buchneri NRRL B-30929	bacteria
511680	Butyrivibrio crossotus DSM 2876	bacteria
511995	Candidatus Azobacteroides pseudotrichonymphae genomovar. CFP2	bacteria
512564	Mycoplasma crocodyli MP145	bacteria
513049	Arthrospira maxima CS-328	bacteria
515618	Candidatus Riesia pediculicola USDA	bacteria
515620	Eubacterium eligens ATCC 27750	bacteria
515622	Butyrivibrio proteoclasticus B316	bacteria
515635	Dictyoglomus turgidum DSM 6724	bacteria
515849	Podospora anserina S mat	eukaryota
517417	Chlorobaculum parvum NCIB 8327	bacteria
517418	Chloroherpeton thalassium ATCC 35110	bacteria
517433	Pantoea sp. aB	bacteria
517722	Citromicrobium sp. JLT1363	bacteria
518635	Bifidobacterium angulatum DSM 20098 = JCM 7096	bacteria
518637	Eubacterium biforme DSM 3989	bacteria
518766	Rhodothermus marinus DSM 4252	bacteria
519441	Streptobacillus moniliformis DSM 12112	bacteria
519442	Halorhabdus utahensis DSM 12940	archaea
520999	Providencia alcalifaciens DSM 30120	bacteria
521000	Providencia rettgeri DSM 1131	bacteria
521003	Collinsella intestinalis DSM 13280	bacteria
521010	Borrelia bissettii DN127	bacteria
521011	Methanosphaerula palustris E1-9c	archaea
521045	Kosmotoga olearia TBF 19.5.1	bacteria
521095	Atopobium parvulum DSM 20469	bacteria
521096	Tsukamurella paurometabola DSM 20162	bacteria
521097	Capnocytophaga ochracea DSM 7271	bacteria
521098	Alicyclobacillus acidocaldarius subsp. acidocaldarius DSM 446	bacteria
521460	Caldicellulosiruptor bescii DSM 6725	bacteria
521674	Planctomyces limnophilus DSM 3776	bacteria
522306	Candidatus Accumulibacter phosphatis clade IIA str. UW-1	bacteria
522373	Stenotrophomonas maltophilia K279a	bacteria
522772	Denitrovibrio acetiphilus DSM 12809	bacteria
523791	Kangiella koreensis DSM 16069	bacteria
523794	Leptotrichia buccalis C-1013-b	bacteria
523846	Methanothermus fervidus DSM 2088	archaea
523850	Thermococcus onnurineus NA1	archaea
525146	Desulfovibrio desulfuricans subsp. desulfuricans str. ATCC 27774	bacteria
525244	Acinetobacter sp. ATCC 27244	bacteria
525245	Actinomyces coleocanis DSM 15436	bacteria
525246	Actinomyces urogenitalis DSM 15434	bacteria
525254	Anaerococcus lactolyticus ATCC 51172	bacteria
525255	Anaerococcus tetradius ATCC 35098	bacteria
525256	Atopobium vaginae DSM 15829	bacteria
525257	Chryseobacterium gleum ATCC 35910	bacteria
525260	Corynebacterium accolens ATCC 49725	bacteria
525263	Corynebacterium lipophiloflavum DSM 44291	bacteria
525264	Corynebacterium pseudogenitalium ATCC 33035	bacteria
525268	Corynebacterium striatum ATCC 6940	bacteria
525282	Finegoldia magna ATCC 53516	bacteria
525309	Lactobacillus antri DSM 16041	bacteria
525318	Lactobacillus buchneri ATCC 11577	bacteria
525365	Lactobacillus ultunensis DSM 16047	bacteria
525366	Lactobacillus vaginalis ATCC 49540	bacteria
525367	Listeria grayi DSM 20601	bacteria
525373	Sphingobacterium spiritivorum ATCC 33861	bacteria
525378	Staphylococcus epidermidis M23864:W1	bacteria
525379	Streptococcus equinus ATCC 9812	bacteria
525897	Desulfomicrobium baculatum DSM 4028	bacteria
525898	Sulfurospirillum deleyianum DSM 6946	bacteria
525903	Thermanaerovibrio acidaminovorans DSM 6589	bacteria
525904	Thermobaculum terrenum ATCC BAA-798	bacteria
525909	Acidimicrobium ferrooxidans DSM 10331	bacteria
525919	Anaerococcus prevotii DSM 20548	bacteria
526218	Sebaldella termitidis ATCC 33386	bacteria
526221	Verticillium albo atrum VaMs.102	eukaryota
526222	Desulfovibrio salexigens DSM 2638	bacteria
526224	Brachyspira murdochii DSM 12563	bacteria
526225	Geodermatophilus obscurus DSM 43160	bacteria
526226	Gordonia bronchialis DSM 43247	bacteria
526227	Meiothermus silvanus DSM 9946	bacteria
526988	Bacillus cereus Rock4-18	bacteria
528354	Neisseria gonorrhoeae MS11	bacteria
528357	Neisseria gonorrhoeae PID24-1	bacteria
529507	Proteus mirabilis HI4320	bacteria
529709	Pyrococcus yayanosii CH1	archaea
530564	Pirellula staleyi DSM 6068	bacteria
531844	Flavobacteriaceae bacterium 3519-10	bacteria
533240	Cylindrospermopsis raciborskii CS-505	bacteria
533247	Raphidiopsis brookii D9	bacteria
535289	Acidovorax ebreus TPSY	bacteria
535722	Arthroderma gypseum CBS 118893	eukaryota
536019	Mesorhizobium opportunistum WSM2075	bacteria
536227	Clostridium carboxidivorans P7	bacteria
536233	Clostridium botulinum E1 str. 'BoNT E Beluga'	bacteria
537007	Blautia hansenii DSM 20583	bacteria
537011	Prevotella copri DSM 18205	bacteria
537013	Clostridium methylpentosum DSM 5476	bacteria
537021	Candidatus Liberibacter asiaticus str. psy62	bacteria
537970	Helicobacter canadensis MIT 98-5491	bacteria
537971	Helicobacter cinaedi CCUG 18818	bacteria
537972	Helicobacter pullorum MIT 98-5489	bacteria
543526	Haloterrigena turkmenica DSM 5511	archaea
543728	Variovorax paradoxus S110	bacteria
543734	Lactobacillus casei BL23	bacteria
545693	Bacillus megaterium QM B1551	bacteria
545694	Treponema primitia ZAS-2	bacteria
545695	Treponema azotonutricium ZAS-9	bacteria
545696	Holdemania filiformis DSM 12042	bacteria
546262	Neisseria cinerea ATCC 14685	bacteria
546263	Neisseria elongata subsp. glycolytica ATCC 29315	bacteria
546264	Neisseria flavescens NRL30031/H210	bacteria
546266	Neisseria mucosa ATCC 25996	bacteria
546267	Neisseria polysaccharea ATCC 43768	bacteria
546268	Neisseria subflava NJ9703	bacteria
546269	Filifactor alocis ATCC 35896	bacteria
546270	Gemella haemolysans ATCC 10379	bacteria
546271	Selenomonas sputigena ATCC 35185	bacteria
546273	Veillonella dispar ATCC 17748	bacteria
546274	Eikenella corrodens ATCC 23834	bacteria
546275	Fusobacterium periodonticum ATCC 33693	bacteria
546414	Deinococcus deserti VCD115	bacteria
547042	Bacteroides coprophilus DSM 18228	bacteria
547043	Bifidobacterium pseudocatenulatum DSM 20438 = JCM 1200	bacteria
547045	Neisseria sicca ATCC 29256	bacteria
547558	Methanohalophilus mahii DSM 5219	archaea
547559	Natrialba magadii ATCC 43099	archaea
548476	Corynebacterium aurimucosum ATCC 700975	bacteria
548477	Corynebacterium glucuronolyticum ATCC 51867	bacteria
550540	Ferrimonas balearica DSM 9799	bacteria
551115	'Nostoc azollae' 0708	bacteria
552396	Erysipelotrichaceae bacterium 5_2_54FAA	bacteria
552398	Ruminococcaceae bacterium D16	bacteria
552531	Bifidobacterium animalis subsp. lactis BB-12	bacteria
552811	Dehalogenimonas lykanthroporepellens BL-DC-9	bacteria
553171	Prevotella bivia JCVIHMP010	bacteria
553174	Prevotella melaninogenica ATCC 25845	bacteria
553175	Porphyromonas endodontalis ATCC 35406	bacteria
553177	Capnocytophaga sputigena ATCC 33612	bacteria
553178	Capnocytophaga gingivalis ATCC 33624	bacteria
553184	Atopobium rimae ATCC 49626	bacteria
553190	Gardnerella vaginalis 409-05	bacteria
553204	Corynebacterium amycolatum SK46	bacteria
553207	Corynebacterium matruchotii ATCC 14266	bacteria
553217	Enhydrobacter aerosaccus SK60	bacteria
553218	Campylobacter rectus RM3267	bacteria
553219	Campylobacter showae RM3277	bacteria
553220	Campylobacter gracilis RM3268	bacteria
553480	Photorhabdus asymbiotica subsp. asymbiotica ATCC 43949	bacteria
553973	Clostridium hylemonae DSM 15053	bacteria
554155	Arthroderma otae CBS 113480	eukaryota
555079	Thermosediminibacter oceani DSM 16646	bacteria
555088	Dethiobacter alkaliphilus AHT 1	bacteria
555217	Zymomonas mobilis subsp. mobilis ATCC 10988	bacteria
555778	Halothiobacillus neapolitanus c2	bacteria
555779	Desulfonatronospira thiodismutans ASO3-1	bacteria
556261	Clostridium sp. D5	bacteria
556263	Fusobacterium sp. D12	bacteria
556267	Helicobacter winghamensis ATCC BAA-430	bacteria
556268	Oxalobacter formigenes HOxBLS	bacteria
556269	Oxalobacter formigenes OXCC13	bacteria
557598	Laribacter hongkongensis HLHK9	bacteria
557599	Mycobacterium kansasii ATCC 12478	bacteria
557723	Haemophilus parasuis SH0165	bacteria
559298	Ajellomyces dermatitidis SLH14081	eukaryota
559305	Trichophyton rubrum CBS 118892	eukaryota
561007	Mycobacterium abscessus ATCC 19977	bacteria
561177	Anaerococcus hydrogenalis DSM 7454	bacteria
561180	Bifidobacterium gallicum DSM 20093	bacteria
561229	Dickeya zeae Ech1591	bacteria
561230	Pectobacterium carotovorum subsp. carotovorum PC1	bacteria
561231	Pectobacterium wasabiae WPP163	bacteria
562970	Kyrpidia tusciae DSM 2912	bacteria
562981	Gemella haemolysans M341	bacteria
562982	Gemella morbillorum M424	bacteria
562983	Gemella sanguinis M325	bacteria
563008	Prevotella oris C735	bacteria
563037	Streptococcus sp. M143	bacteria
563038	Streptococcus sp. M334	bacteria
563040	Sulfurimonas autotrophica DSM 16294	bacteria
563192	Bilophila wadsworthia 3_1_6	bacteria
565034	Brachyspira hyodysenteriae WA1	bacteria
565045	gamma proteobacterium NOR51-B	bacteria
565575	Ureaplasma urealyticum serovar 10 str. ATCC 33699	bacteria
565653	Enterococcus gallinarum EG2	bacteria
565655	Enterococcus casseliflavus EC20	bacteria
565664	Enterococcus faecium C68	bacteria
566461	Streptomyces ghanaensis ATCC 14672	bacteria
566466	gamma proteobacterium NOR5-3	bacteria
568703	Lactobacillus rhamnosus GG	bacteria
568816	Acidaminococcus intestini RyC-MR95	bacteria
568817	Serratia symbiotica str. 'Cinara cedri'	bacteria
570417	Wolbachia endosymbiont of Culex quinquefasciatus Pel	bacteria
572263	Mycoplasma conjunctivae HRC/581	bacteria
572265	Candidatus Hamiltonella defensa 5AT (Acyrthosiphon pisum)	bacteria
572307	Neospora caninum Liverpool	eukaryota
572477	Allochromatium vinosum DSM 180	bacteria
572478	Vulcanisaeta distributa DSM 14429	archaea
572479	Halanaerobium praevalens DSM 2228	bacteria
572480	Arcobacter nitrofigilis DSM 7299	bacteria
572544	Ilyobacter polytropus DSM 2926	bacteria
572546	Archaeoglobus profundus DSM 5631	archaea
572547	Aminobacterium colombiense DSM 12261	bacteria
573061	Clostridium cellulovorans 743B	bacteria
573063	Methanocaldococcus infernus ME	archaea
573064	Methanocaldococcus fervens AG86	archaea
573065	Asticcacaulis excentricus CB 48	bacteria
573234	Candidatus Hodgkinia cicadicola Dsem	bacteria
573370	Desulfovibrio magneticus RS-1	bacteria
573413	Spirochaeta smaragdinae DSM 11293	bacteria
573569	Francisella sp. TX077308	bacteria
573729	Myceliophthora thermophila ATCC 42464	eukaryota
573826	Candida dubliniensis CD36	eukaryota
574087	Acetohalobium arabaticum DSM 5501	bacteria
574556	Anaplasma centrale str. Israel	bacteria
575540	Isosphaera pallida ATCC 43644	bacteria
575564	Acinetobacter sp. RUH2624	bacteria
575584	Acinetobacter baumannii ATCC 19606	bacteria
575586	Acinetobacter johnsonii SH046	bacteria
575587	Acinetobacter junii SH205	bacteria
575588	Acinetobacter lwoffii SH145	bacteria
575589	Acinetobacter radioresistens SH164	bacteria
575590	Bacteroidetes oral taxon 274 str. F0058	bacteria
575593	Lachnospiraceae oral taxon 107 str. F0167	bacteria
575594	Lactobacillus coleohominis 101-4-CHN	bacteria
575606	Lactobacillus jensenii 27-2-CHN	bacteria
575609	Peptoniphilus sp. oral taxon 386 str. F0131	bacteria
575611	Prevotella buccae D17	bacteria
575614	Prevotella sp. oral taxon 299 str. F0039	bacteria
575615	Prevotella sp. oral taxon 317 str. F0108	bacteria
575788	Vibrio splendidus LGP32	bacteria
577650	Desulfobulbus propionicus DSM 2032	bacteria
578455	Thielavia terrestris NRRL 8126	eukaryota
578458	Schizophyllum commune H4 8	eukaryota
579137	Methanocaldococcus vulcanius M7	archaea
579138	Zymomonas mobilis subsp. pomaceae ATCC 29192	bacteria
579405	Dickeya dadantii Ech703	bacteria
580327	Thermoanaerobacterium thermosaccharolyticum DSM 571	bacteria
580331	Thermoanaerobacter italicus Ab9	bacteria
580332	Sideroxydans lithotrophicus ES-1	bacteria
580340	Thermovirga lienii DSM 17291	bacteria
582402	Hirschia baltica ATCC 49814	bacteria
582744	Methylovorus glucosetrophus SIP3-4	bacteria
582899	Hyphomicrobium denitrificans ATCC 51888	bacteria
583345	Methylotenera mobilis JLW8	bacteria
583355	Coraliomargarita akajimensis DSM 45221	bacteria
583356	Ignisphaera aggregans DSM 17230	archaea
584708	Aminomonas paucivorans DSM 12260	bacteria
585198	Mobiluncus curtisii subsp. curtisii ATCC 35241	bacteria
585202	Streptococcus mitis SK321	bacteria
585204	Streptococcus mitis SK597	bacteria
585394	Roseburia hominis A2-183	bacteria
585501	Oribacterium sinus F0268	bacteria
585502	Prevotella bergensis DSM 17361	bacteria
585503	Selenomonas noxia ATCC 43541	bacteria
585506	Weissella paramesenteroides ATCC 33313	bacteria
585524	Lactobacillus amylolyticus DSM 11664	bacteria
585528	Gardnerella vaginalis ATCC 14018 = JCM 11026	bacteria
585529	Corynebacterium genitalium ATCC 33030	bacteria
585530	Brevibacterium mcbrellneri ATCC 49030	bacteria
585531	Aeromicrobium marinum DSM 15272	bacteria
585543	Bacteroides sp. D20	bacteria
588581	Clostridium papyrosolvens DSM 2782	bacteria
589865	Desulfurivibrio alkaliphilus AHT2	bacteria
589924	Ferroglobus placidus DSM 10642	archaea
590409	Dickeya dadantii Ech586	bacteria
590998	Cellulomonas fimi ATCC 484	bacteria
591001	Acidaminococcus fermentans DSM 20731	bacteria
591019	Staphylothermus hellenicus DSM 12710	archaea
591023	Actinobacillus minor 202	bacteria
591157	Streptomyces sp. SPB78	bacteria
591158	Streptomyces sp. AA4	bacteria
591159	Streptomyces viridochromogenes DSM 40736	bacteria
591167	Streptomyces flavogriseus ATCC 33331	bacteria
592010	Abiotrophia defectiva ATCC 49176	bacteria
592015	Anaerobaculum hydrogeniformans ATCC BAA-1850	bacteria
592026	Catonella morbi ATCC 51271	bacteria
592027	Clostridium botulinum D str. 1873	bacteria
592028	Dialister invisus DSM 15470	bacteria
592031	Eubacterium saphenum ATCC 49989	bacteria
592316	Pantoea sp. At-9b	bacteria
593117	Thermococcus gammatolerans EJ3	archaea
593907	[Cellvibrio] gilvus ATCC 13127	bacteria
595494	Tolumonas auensis DSM 9187	bacteria
595499	Candidatus Sulcia muelleri SMDSEM	bacteria
595536	Methylosinus trichosporium OB3b	bacteria
595537	Variovorax paradoxus EPS	bacteria
596151	Desulfovibrio fructosovorans JJ	bacteria
596154	Alicycliphilus denitrificans K601	bacteria
596315	Peptostreptococcus stomatis DSM 17678	bacteria
596319	Staphylococcus warneri L37603	bacteria
596320	Neisseria flavescens SK114	bacteria
596323	Leptotrichia goodfellowii F0264	bacteria
596324	Treponema vincentii ATCC 35580	bacteria
596327	Porphyromonas uenonis 60-3	bacteria
596328	Mobiluncus mulieris 28-1	bacteria
596329	Peptostreptococcus anaerobius 653-L	bacteria
596330	Peptoniphilus lacrimalis 315-B	bacteria
598659	Nautilia profundicola AmH	bacteria
600809	Blattabacterium sp. (Periplaneta americana) str. BPLAN	bacteria
604354	Thermococcus sibiricus MM 739	archaea
608506	Caldicellulosiruptor obsidiansis OB47	bacteria
608534	Oribacterium sp. oral taxon 078 str. F0262	bacteria
608538	Hydrogenobacter thermophilus TK-6	bacteria
610130	Clostridium saccharolyticum WM1	bacteria
613026	Helicobacter bilis ATCC 43879	bacteria
619693	Prevotella sp. oral taxon 472 str. F0295	bacteria
621372	Paenibacillus sp. oral taxon 786 str. D14	bacteria
622312	Roseburia inulinivorans DSM 16841	bacteria
622637	Methylocystis sp. ATCC 49242	bacteria
626369	Granulicatella elegans ATCC 700633	bacteria
626418	Burkholderia glumae BGR1	bacteria
626522	Prevotella tannerae ATCC 51259	bacteria
626523	Shuttleworthia satelles DSM 14600	bacteria
626939	Phascolarctobacterium succinatutens YIT 12067	bacteria
627192	Sphingobium sp. SYK-6	bacteria
629265	Pseudomonas syringae pv. maculicola str. ES4326	bacteria
629741	Kingella oralis ATCC 51147	bacteria
632245	Clostridium butyricum E4 str. BoNT E BL5262	bacteria
632292	Caldicellulosiruptor hydrothermalis 108	bacteria
632335	Caldicellulosiruptor kristjanssonii 177R1B	bacteria
632518	Caldicellulosiruptor owensensis OL	bacteria
632772	Rhodococcus opacus B4	bacteria
633131	Thalassiobium sp. R2A62	bacteria
633147	Olsenella uli DSM 7084	bacteria
633148	Thermosphaera aggregans DSM 11486	archaea
633149	Brevundimonas subvibrioides ATCC 15264	bacteria
633697	Eubacterium cellulosolvens 6	bacteria
634176	Aggregatibacter aphrophilus NJ8700	bacteria
634177	Gluconacetobacter xylinus NBRC 3288	bacteria
634452	Acetobacter pasteurianus IFO 3283-01	bacteria
634497	Haloarcula hispanica ATCC 33960	archaea
634498	Methanobrevibacter ruminantium M1	archaea
634499	Erwinia pyrifoliae Ep1/96	bacteria
634500	Erwinia billingiae Eb661	bacteria
634503	Edwardsiella ictaluri 93-146	bacteria
634504	Bartonella grahamii as4aup	bacteria
634956	Geobacillus thermoglucosidasius C56-YS93	bacteria
634994	Leptotrichia hofstadii F0254	bacteria
635013	Thermincola potens JR	bacteria
637389	Acidithiobacillus caldus ATCC 51756	bacteria
637616	Methylophaga thiooxydans DMS010	bacteria
637905	Shewanella violacea DSS12	bacteria
637910	Citrobacter rodentium ICC168	bacteria
637911	Actinobacillus minor NM305	bacteria
638300	Cardiobacterium hominis ATCC 15826	bacteria
638301	Granulicatella adiacens ATCC 49175	bacteria
638302	Selenomonas flueggei ATCC 43531	bacteria
638303	Thermocrinis albus DSM 14484	bacteria
639282	Deferribacter desulfuricans SSM1	bacteria
639283	Starkeya novella DSM 506	bacteria
640081	Dechlorosoma suillum PS	bacteria
640132	Segniliparus rotundus DSM 44985	bacteria
640510	Burkholderia sp. CCGE1001	bacteria
640511	Burkholderia sp. CCGE1002	bacteria
640512	Burkholderia sp. CCGE1003	bacteria
640513	Enterobacter asburiae LF7a	bacteria
641112	Ruminococcus flavefaciens FD-1	bacteria
641118	Ochrobactrum intermedium LMG 3301	bacteria
641146	Scardovia inopinata F0304	bacteria
641147	Simonsiella muelleri ATCC 29453	bacteria
641149	Neisseria sp. oral taxon 014 str. F0314	bacteria
641491	Desulfovibrio desulfuricans ND132	bacteria
641892	Candidatus Sulcia muelleri DMIN	bacteria
642492	Clostridium lentocellum DSM 5427	bacteria
643562	Desulfovibrio aespoeensis Aspo-2	bacteria
643648	Syntrophothermus lipocalidus DSM 12680	bacteria
643867	Marivirga tractuosa DSM 4126	bacteria
644076	Silicibacter sp. TrichCH4B	bacteria
644107	Silicibacter lacuscaerulensis ITI-1157	bacteria
644223	Komagataella pastoris GS115	eukaryota
644281	Methanocaldococcus sp. FS406-22	archaea
644282	Desulfarculus baarsii DSM 2075	bacteria
644283	Micromonospora aurantiaca ATCC 27029	bacteria
644284	Arcanobacterium haemolyticum DSM 20595	bacteria
644295	Methanohalobium evestigatum Z-7303	archaea
644548	Gordonia neofelifaecis NRRL B-59395	bacteria
644966	Thermaerobacter marianensis DSM 12885	bacteria
644968	Desulfovibrio sp. FW1012B	bacteria
645127	Corynebacterium kroppenstedtii DSM 44385	bacteria
645465	Streptomyces sp. e14	bacteria
645512	Jonquetella anthropi E3_33 E1	bacteria
645991	Syntrophobotulus glycolicus DSM 8271	bacteria
647113	Methanothermococcus okinawensis IH1	archaea
648757	Rhodomicrobium vannielii ATCC 17100	bacteria
648996	Thermovibrio ammonificans HB-1	bacteria
649349	Leadbetterella byssophila DSM 17132	bacteria
649638	Truepera radiovictrix DSM 17093	bacteria
649639	Bacillus cellulosilyticus DSM 2522	bacteria
649743	Actinomyces sp. oral taxon 848 str. F0332	bacteria
649754	Corynebacterium ammoniagenes DSM 20306	bacteria
649761	Prevotella veroralis F0319	bacteria
649764	Slackia exigua ATCC 700122	bacteria
650150	Erysipelothrix rhusiopathiae str. Fujisawa	bacteria
652103	Rhodopseudomonas palustris DX-1	bacteria
653045	Streptomyces violaceusniger Tu 4113	bacteria
653733	Desulfurispirillum indicum S5	bacteria
653948	Albugo laibachii	eukaryota
655811	Anaerococcus vaginalis ATCC 51170	bacteria
655812	Aerococcus viridans ATCC 11563	bacteria
655813	Streptococcus oralis ATCC 35037	bacteria
655815	Zunongwangia profunda SM-A87	bacteria
656024	Frankia symbiont of Datisca glomerata	bacteria
656519	Halanaerobium hydrogeniformans	bacteria
657309	Bacteroides xylanisolvens XB1A	bacteria
657313	Ruminococcus torques L2-14	bacteria
657314	Ruminococcus obeum A2-162	bacteria
657318	Eubacterium rectale DSM 17629	bacteria
657319	Eubacterium siraeum 70/3	bacteria
657321	Ruminococcus bromii L2-63	bacteria
657322	Faecalibacterium prausnitzii SL3/3	bacteria
657323	Ruminococcus sp. SR1/5	bacteria
657324	Butyrivibrio fibrisolvens 16/4	bacteria
658086	Lachnospiraceae bacterium 3_1_57FAA_CT1	bacteria
658088	Lachnospiraceae bacterium 9_1_43BFAA	bacteria
658172	Candidatus Liberibacter solanacearum CLso-ZC1	bacteria
658187	Legionella drancourtii LLAP12	bacteria
658655	Lachnospiraceae bacterium 1_4_56FAA	bacteria
658659	Erysipelotrichaceae bacterium 3_1_53	bacteria
660470	Mesotoga prima MesG1.Ag.4.2	bacteria
661367	Legionella longbeachae NSW150	bacteria
662755	Corynebacterium resistens DSM 45100	bacteria
663202	Trichophyton verrucosum HKI 0517	eukaryota
663278	Ethanoligenens harbinense YUAN-3	bacteria
663321	Candidatus Regiella insecticola LSR1	bacteria
663331	Arthroderma benhamiae CBS 112371	eukaryota
663952	Streptococcus dysgalactiae subsp. dysgalactiae ATCC 27957	bacteria
665029	Erwinia amylovora CFBP1430	bacteria
665571	Spirochaeta thermophila DSM 6192	bacteria
665959	Bacillus sp. 2_A_57_CT2	bacteria
666510	Acidilobus saccharovorans 345-15	archaea
666681	Methylotenera versatilis 301	bacteria
666684	Afipia sp. 1NLS2	bacteria
667014	Thermodesulfatator indicus DSM 15286	bacteria
667015	Bacteroides salanitronis DSM 18170	bacteria
667128	Pasteurella dagmatis ATCC 43325	bacteria
667129	Serratia odorifera DSM 4582	bacteria
669262	Mannheimia haemolytica serotype A2 str. BOVINE	bacteria
670487	Oceanithermus profundus DSM 14977	bacteria
674977	Vibrio alginolyticus 40B	bacteria
675635	Pseudonocardia dioxanivorans CB1190	bacteria
675806	Vibrio mimicus MB451	bacteria
675812	Grimontia hollisae CIP 101886	bacteria
675813	Vibrio metschnikovii CIP 69.14	bacteria
675814	Vibrio coralliilyticus ATCC BAA-450	bacteria
675815	Vibrio sp. RC586	bacteria
675816	Vibrio orientalis CIP 102891 = ATCC 33934	bacteria
675817	Photobacterium damselae subsp. damselae CIP 102761	bacteria
676032	Francisella cf. novicida 3523	bacteria
679189	Prevotella timonensis CRIS 5C-B1	bacteria
679190	Prevotella buccalis ATCC 35310	bacteria
679191	Prevotella amnii CRIS 21A-A	bacteria
679192	Bulleidia extructa W1219	bacteria
679197	Segniliparus rugosus ATCC BAA-974	bacteria
679897	Helicobacter mustelae 12198	bacteria
679901	Methanosalsum zhilinae DSM 4017	archaea
679926	Methanoplanus petrolearius DSM 11571	archaea
679937	Bacteroides coprosuis DSM 18011	bacteria
680198	Streptomyces scabiei 87.22	bacteria
680646	Rothia mucilaginosa DY-18	bacteria
682634	Serratia odorifera 4Rx13	bacteria
682795	Granulicella mallensis MP5ACTX8	bacteria
683083	Campylobacter jejuni subsp. jejuni 414	bacteria
684719	alpha proteobacterium HIMB114	bacteria
685035	Citromicrobium bathyomarinum JL354	bacteria
685727	Rhodococcus equi 103S	bacteria
688245	Comamonas testosteroni CNB-2	bacteria
688246	Prevotella multisaccharivorax DSM 17128	bacteria
688269	Thermotoga thermarum DSM 5069	bacteria
688270	Cellulophaga algicola DSM 14237	bacteria
690566	Sphingobium chlorophenolicum L-1	bacteria
690850	Desulfovibrio africanus str. Walvis Bay	bacteria
693661	Archaeoglobus veneficus SNP6	archaea
693746	Oscillibacter valericigenes Sjm18-20	bacteria
693977	Deinococcus proteolyticus MRP	bacteria
693979	Bacteroides helcogenes P 36-108	bacteria
694427	Paludibacter propionicigenes WB4	bacteria
694429	Pyrolobus fumarii 1A	archaea
694569	Aggregatibacter actinomycetemcomitans D7S-1	bacteria
696125	Bartonella clarridgeiae 73	bacteria
696127	Candidatus Midichloria mitochondrii IricVA	bacteria
696369	Desulfotomaculum nigrificans DSM 574	bacteria
696747	Arthrospira platensis NIES-39	bacteria
697281	Mahella australiensis 50-1 BON	bacteria
697282	Methylobacter tundripaludum SV96	bacteria
697303	Thermoanaerobacter wiegelii Rt8.B1	bacteria
697329	Ruminococcus albus 7	bacteria
698737	Staphylococcus lugdunensis HKU09-01	bacteria
698757	Pyrobaculum oguniense TE7	archaea
698964	Corynebacterium diphtheriae PW8	bacteria
699184	Bacillus cereus SJ1	bacteria
699218	Megasphaera genomosp. type_1 str. 28L	bacteria
699246	Clostridiales genomosp. BVAB3 str. UPII9-5	bacteria
700015	Coriobacterium glomerans PW2	bacteria
700598	Niastella koreensis GR20-10	bacteria
701176	Vibrio sp. N418	bacteria
701347	Enterobacter cloacae SCF1	bacteria
701521	Pediococcus claussenii ATCC BAA-344	bacteria
702113	Novosphingobium sp. PP1Y	bacteria
702438	Prevotella oulorum F0390	bacteria
702450	Turicibacter sanguinis PC909	bacteria
702453	Listeria seeligeri FSL N1-067	bacteria
706191	Pantoea ananatis LMG 20103	bacteria
706194	Candidatus Sulcia muelleri CARI	bacteria
706433	Solobacterium moorei F0204	bacteria
706434	Megasphaera micronuciformis F0359	bacteria
706436	Capnocytophaga sp. oral taxon 329 str. F0087	bacteria
706437	Streptococcus anginosus F0211	bacteria
708248	Mycoplasma suis KI3806	bacteria
708616	Mycoplasma gallisepticum str. F	bacteria
709032	Sulfuricurvum kujiense DSM 16994	bacteria
709797	Bradyrhizobiaceae bacterium SG-6C	bacteria
709986	Deinococcus maricopensis DSM 21211	bacteria
709991	Odoribacter splanchnicus DSM 20712	bacteria
710393	Helicobacter suis HS1	bacteria
710685	Mycobacterium rhodesiae NBB3	bacteria
710696	Intrasporangium calvum DSM 43043	bacteria
712898	Pantoea vagans C9-1	bacteria
712938	Lactobacillus fermentum CECT 5716	bacteria
713605	Lactobacillus iners AB-1	bacteria
713887	cyanobacterium UCYN-A	bacteria
714313	Lactobacillus sanfranciscensis TMW 1.1304	bacteria
714943	Mucilaginibacter paludis DSM 18603	bacteria
714961	Lysinibacillus fusiformis ZC1	bacteria
714995	Gluconacetobacter hansenii ATCC 23769	bacteria
715225	Paenibacillus vortex V453	bacteria
715226	Asticcacaulis biprosthecum C19	bacteria
715451	Alteromonas sp. SN2	bacteria
716541	Enterobacter cloacae subsp. cloacae ATCC 13047	bacteria
716544	Waddlia chondrophila WSU 86-1044	bacteria
717231	Flexistipes sinusarabici DSM 4947	bacteria
717606	Paenibacillus curdlanolyticus YK9	bacteria
717608	Clostridium cf. saccharolyticum K10	bacteria
717773	Thioalkalimicrobium cyclicum ALM1	bacteria
717774	Marinomonas mediterranea MMB-1	bacteria
717785	Hyphomicrobium sp. MC1	bacteria
717959	Alistipes shahii WAL 8301	bacteria
717960	Eubacterium cylindroides T2-87	bacteria
717962	Coprococcus catus GD/7	bacteria
718252	Faecalibacterium prausnitzii L2-6	bacteria
718254	Enterobacter cloacae subsp. cloacae NCTC 9394	bacteria
718255	Roseburia intestinalis XB6B4	bacteria
720554	Clostridium clariflavum DSM 19732	bacteria
720555	Bacillus atrophaeus 1942	bacteria
722419	Pseudoalteromonas haloplanktis ANT/505	bacteria
722438	Mycoplasma pneumoniae FH	bacteria
741091	Rahnella sp. Y9602	bacteria
742159	Achromobacter piechaudii ATCC 43553	bacteria
742723	Lachnospiraceae bacterium 2_1_46FAA	bacteria
742740	Clostridium symbiosum WAL-14163	bacteria
742766	Dysgonomonas gadei ATCC BAA-286	bacteria
742767	Dysgonomonas mossii DSM 22836	bacteria
742821	Sutterella wadsworthensis 3_1_45B	bacteria
743299	Acidithiobacillus ferrivorans SS3	bacteria
743525	Thermus scotoductus SA-01	bacteria
743718	Isoptericola variabilis 225	bacteria
743720	Pseudomonas fulva 12-X	bacteria
743721	Pseudoxanthomonas suwonensis 11-1	bacteria
743722	Sphingobacterium sp. 21	bacteria
743965	Mycoplasma putrefaciens KS1	bacteria
744872	Spirochaeta caldaria DSM 7334	bacteria
744979	Ahrensia sp. R2A130	bacteria
744980	Roseibium sp. TrichSKD4	bacteria
745277	Rahnella aquatilis CIP 78.65 = ATCC 33071	bacteria
746360	Pseudomonas fluorescens WH6	bacteria
747365	Thermodesulfobium narugense DSM 14796	bacteria
747682	Mycoplasma alligatoris A21JP2	bacteria
748224	Faecalibacterium cf. prausnitzii KLE1255	bacteria
748671	Lactobacillus crispatus ST1	bacteria
748727	Clostridium ljungdahlii DSM 13528	bacteria
749222	Nitratifractor salsuginis DSM 16511	bacteria
749414	Streptomyces bingchenggensis BCW-1	bacteria
749927	Amycolatopsis mediterranei U32	bacteria
751586	Brevundimonas diminuta ATCC 11568	bacteria
752555	Prevotella bryantii B14	bacteria
754027	Treponema phagedenis F0421	bacteria
754252	Propionibacterium freudenreichii subsp. shermanii CIRM-BIA1	bacteria
755731	Clostridium sp. BNL1100	bacteria
755732	Fluviicola taffensis DSM 16823	bacteria
756067	Microcoleus vaginatus FGP-2	bacteria
756272	Planctomyces brasiliensis DSM 5305	bacteria
756883	halophilic archaeon DL31	archaea
757424	Herbaspirillum seropedicae SmR1	bacteria
759362	Ketogulonigenium vulgarum WSH-001	bacteria
759914	Brachyspira pilosicoli 95/1000	bacteria
760011	Spirochaeta coccoides DSM 17374	bacteria
760142	Hippea maritima DSM 10411	bacteria
760192	Haliscomenobacter hydrossis DSM 1100	bacteria
760568	Desulfotomaculum kuznetsovii DSM 6115	bacteria
761193	Runella slithyformis DSM 19594	bacteria
762051	Leuconostoc kimchii IMSNU 11154	bacteria
762376	Achromobacter xylosoxidans A8	bacteria
762550	Leuconostoc gasicomitatum LMG 18811	bacteria
762903	Pedobacter saltans DSM 12145	bacteria
762948	Rothia dentocariosa ATCC 17931	bacteria
762963	Actinomyces sp. oral taxon 170 str. F0386	bacteria
762982	Paraprevotella xylaniphila YIT 11841	bacteria
762983	Succinatimonas hippei YIT 12066	bacteria
762984	Bacteroides clarus YIT 12056	bacteria
763034	Bacteroides fluxus YIT 12057	bacteria
764291	Streptococcus urinalis 2285-97	bacteria
764298	Streptococcus macacae NCTC 11558	bacteria
764299	Streptococcus ictaluri 707-05	bacteria
765123	Propionibacterium acnes HL037PA2	bacteria
765177	Desulfurococcus mucosus DSM 2162	archaea
765420	Oscillochloris trichoides DG-6	bacteria
765698	Mesorhizobium ciceri biovar biserrulae WSM1271	bacteria
765910	Marichromatium purpuratum 984	bacteria
765952	Parachlamydia acanthamoebae UV-7	bacteria
767031	Prevotella denticola F0289	bacteria
767100	Parvimonas sp. oral taxon 110 str. F0139	bacteria
768066	Halomonas elongata DSM 2581	bacteria
768670	Calditerrivibrio nitroreducens DSM 19672	bacteria
768679	Thermoproteus tenax Kra 1	archaea
768706	Desulfosporosinus orientis DSM 765	bacteria
768726	Streptococcus mitis bv. 2 str. F0392	bacteria
771870	Sordaria macrospora k hell	eukaryota
795359	Thermodesulfobacterium sp. OPB45	bacteria
795797	Halalkalicoccus jeotgali B3	archaea
796620	Vibrio caribbenthicus ATCC BAA-2122	bacteria
797209	Haladaptatus paucihalophilus DX253	archaea
797210	Halopiger xanaduensis SH-6	archaea
856793	Micavibrio aeruginosavorus ARL-13	bacteria
857087	Methylomonas methanica MC09	bacteria
857571	Moraxella catarrhalis O35E	bacteria
858215	Thermoanaerobacterium xylanolyticum LX-11	bacteria
858619	Corynebacterium variabile DSM 44702	bacteria
859194	Mycoplasma haemofelis Ohio2	bacteria
859654	Candidatus Blochmannia vafer str. BVAF	bacteria
860228	Capnocytophaga canimorsus Cc5	bacteria
861208	Agrobacterium sp. H13-3	bacteria
861360	Arthrobacter arilaitensis Re117	bacteria
861557	Pyrenophora teres f. teres 0 1	eukaryota
862514	Pediococcus acidilactici DSM 20284	bacteria
862515	Prevotella marshii DSM 16973	bacteria
862517	Peptoniphilus duerdenii ATCC BAA-1640	bacteria
862719	Azospirillum lipoferum 4B	bacteria
862751	Streptomyces sp. SirexAA-E	bacteria
862908	Bacteriovorax marinus SJ	bacteria
862965	Haemophilus parainfluenzae T3T1	bacteria
864563	Selenomonas sp. oral taxon 149 str. 67H29BP	bacteria
864564	Parascardovia denticolens DSM 10105 = JCM 12538	bacteria
864565	Eubacterium yurii subsp. margaretiae ATCC 43715	bacteria
864567	Streptococcus mitis ATCC 6249	bacteria
864570	Streptococcus sp. oral taxon 071 str. 73H25AP	bacteria
865938	Weeksella virosa DSM 16922	bacteria
866771	Prevotella disiens FB035-09AN	bacteria
866774	Atopobium vaginae PB189-T1-4	bacteria
866775	Aerococcus urinae ACS-120-V-Col10a	bacteria
866776	Veillonella atypica ACS-049-V-Sch6	bacteria
867900	Cellulophaga lytica DSM 7489	bacteria
867903	Thermaerobacter subterraneus DSM 13965	bacteria
868131	Methanobacterium sp. SWAN-1	archaea
868132	Methanobacterium sp. AL-21	archaea
868864	Desulfurobacterium thermolithotrophum DSM 11699	bacteria
869209	Treponema succinifaciens DSM 2489	bacteria
869210	Marinithermus hydrothermalis DSM 14884	bacteria
871237	Streptococcus infantis SK1302	bacteria
871271	Candidatus Zinderia insecticola CARI	bacteria
871585	Acinetobacter calcoaceticus PHEA-2	bacteria
873447	Streptococcus parauberis NCFD 2020	bacteria
873448	Streptococcus porcinus str. Jelinkova 176	bacteria
873449	Streptococcus criceti HS-6	bacteria
873517	Capnocytophaga ochracea F0287	bacteria
873533	Prevotella oralis ATCC 33269	bacteria
875328	Mycobacterium sp. JDM601	bacteria
876044	gamma proteobacterium IMCC3088	bacteria
876142	Encephalitozoon intestinalis ATCC 50506	eukaryota
878320	Aeromonas caviae Ae398	bacteria
879243	Porphyromonas asaccharolytica DSM 20707	bacteria
879305	Anaerococcus prevotii ACS-065-V-Col13	bacteria
879308	Peptoniphilus sp. oral taxon 375 str. F0436	bacteria
879309	Veillonella sp. oral taxon 158 str. F0412	bacteria
879310	Selenomonas sp. oral taxon 137 str. F0430	bacteria
880070	Cyclobacterium marinum DSM 745	bacteria
880072	Desulfobacca acetoxidans DSM 11109	bacteria
880447	Mycoplasma leachii PG50	bacteria
880724	Methanotorris igneus Kol 5	archaea
881621	Listeria ivanovii subsp. ivanovii PAM 55	bacteria
882102	Vibrio anguillarum 775	bacteria
882378	Burkholderia rhizoxinica HKI 454	bacteria
882884	Salmonella enterica subsp. arizonae serovar 62:z4,z23:-- str. RSK2980	bacteria
886377	Muricauda ruestringensis DSM 13258	bacteria
886738	Candidatus Nitrosoarchaeum limnia SFB1	archaea
886872	Leuconostoc argentinum KCTC 3773	bacteria
886882	Paenibacillus polymyxa SC2	bacteria
887062	Hylemonella gracilis ATCC 19624	bacteria
887324	Actinobacillus ureae ATCC 25976	bacteria
887325	Eubacterium saburreum DSM 3986	bacteria
887327	Kingella kingae ATCC 23330	bacteria
887898	Lautropia mirabilis ATCC 51599	bacteria
887929	Pseudoramibacter alactolyticus ATCC 23263	bacteria
888048	Streptococcus parasanguinis ATCC 903	bacteria
888049	Streptococcus sanguinis ATCC 49296	bacteria
888052	Actinomyces sp. oral taxon 180 str. F0310	bacteria
888056	Actinomyces sp. oral taxon 448 str. F0400	bacteria
888057	Aggregatibacter segnis ATCC 33393	bacteria
888059	Capnocytophaga sp. oral taxon 338 str. F0234	bacteria
888060	Centipeda periodontii DSM 2778	bacteria
888064	Enterococcus italicus DSM 15952	bacteria
888741	Kingella denitrificans ATCC 33394	bacteria
888742	Neisseria bacilliformis ATCC BAA-1200	bacteria
888743	Prevotella multiformis DSM 16608	bacteria
888746	Streptococcus peroris ATCC 700780	bacteria
888832	Prevotella salivae DSM 15606	bacteria
888833	Streptococcus australis ATCC 700641	bacteria
889201	Streptococcus cristatus ATCC 51100	bacteria
889513	Corynebacterium pseudotuberculosis I19	bacteria
891391	Lactobacillus acidophilus 30SC	bacteria
891974	Plautia stali symbiont	bacteria
903503	Candidatus Moranella endobia PCIT	bacteria
903510	Vibrio furnissii NCTC 11218	bacteria
903814	Eubacterium limosum KIST612	bacteria
904293	Streptococcus downei F0415	bacteria
904294	Streptococcus sp. oral taxon 056 str. F0418	bacteria
904296	Oribacterium sp. oral taxon 108 str. F0425	bacteria
904306	Streptococcus vestibularis F0396	bacteria
906968	Treponema brennaborense DSM 12168	bacteria
907239	Helicobacter pylori SouthAfrica7	bacteria
907931	Leuconostoc fallax KCTC 3537	bacteria
907965	Encephalitozoon hellem ATCC 50504	eukaryota
908337	Eremococcus coleocola ACS-139-V-Col8	bacteria
908338	Peptoniphilus harei ACS-146-V-Sch2b	bacteria
908340	Clostridium sp. HGF2	bacteria
908612	Alistipes sp. HGB5	bacteria
908937	Prevotella dentalis DSM 3688	bacteria
910313	Streptococcus pseudoporcinus SPIN 20026	bacteria
910314	Dialister microaerophilus UPII 345-E	bacteria
911045	Pseudovibrio sp. FO-BEG1	bacteria
911104	Weissella cibaria KACC 11862	bacteria
913848	Lactobacillus coryniformis subsp. coryniformis KCTC 3167	bacteria
926562	Owenweeksia hongkongensis DSM 17368	bacteria
926569	Anaerolinea thermophila UNI-1	bacteria
927666	Streptococcus oralis Uo5	bacteria
927691	Leuconostoc gelidum KCTC 3527	bacteria
929439	Leishmania mexicana MHOM GT 2001 U1103	eukaryota
929506	Clostridium botulinum BKT015925	bacteria
930171	Arthrobacter phenanthrenivorans Sphe3	bacteria
930942	Lactobacillus animalis KCTC 3501	bacteria
930945	Sulfolobus islandicus REY15A	archaea
930946	Fructobacillus fructosus KCTC 3544	bacteria
931626	Acetobacterium woodii DSM 1030	bacteria
931890	Eremothecium cymbalariae DBVPG_7215	eukaryota
933115	Planococcus donghaensis MPA1U2	bacteria
933801	Acidianus hospitalis W1	archaea
936140	Lactobacillus farciminis KCTC 3681	bacteria
936155	Helicobacter felis ATCC 49179	bacteria
937774	Taylorella equigenitalis MCE9	bacteria
940190	Melissococcus plutonius ATCC 35311	bacteria
940615	Granulicella tundricola	bacteria
941770	Lactobacillus fructivorans KCTC 3543	bacteria
944547	Arcobacter sp. L	bacteria
944559	Paenibacillus sp. HGF7	bacteria
944560	Actinomyces sp. oral taxon 175 str. F0384	bacteria
944562	Lactobacillus oris F0423	bacteria
944564	Veillonella sp. oral taxon 780 str. F0422	bacteria
944565	Parvimonas sp. oral taxon 393 str. F0440	bacteria
945021	Tetragenococcus halophilus NBRC 12172	bacteria
945543	Vibrio brasiliensis LMG 20546	bacteria
945550	Vibrio sinaloensis DSM 21326	bacteria
945681	Acetobacter pomorum DM001	bacteria
945712	Corynebacterium ulcerans BR-AD22	bacteria
977880	Cupriavidus taiwanensis LMG 19424	bacteria
979556	Microbacterium testaceum StLB037	bacteria
981222	Candidatus Chloracidobacterium thermophilum B	bacteria
981383	Ornithinibacillus scapharcae TW25	bacteria
983328	Campylobacter fetus subsp. venerealis NCTC 10354	bacteria
983544	Lacinutrix sp. 5H-3-7-4	bacteria
983545	Glaciecola sp. 4H-3-7+YE-5	bacteria
983548	Krokinobacter sp. 4H-3-7-5	bacteria
983920	Novosphingobium nitrogenifigens DSM 19370	bacteria
984892	Staphylococcus pseudintermedius ED99	bacteria
985002	Staphylococcus aureus subsp. aureus MSHR1132	bacteria
985053	Vulcanisaeta moutnovskia 768-28	archaea
985665	Paenibacillus terrae HPL-003	bacteria
985867	Candidatus Odyssella thessalonicensis L13	bacteria
986075	Caldalkalibacillus thermarum TA2.A1	bacteria
987059	Rubrivivax benzoatilyticus JA2	bacteria
990316	Methanosaeta concilii GP6	archaea
991905	Polymorphum gilvum SL003B-26A1	bacteria
992406	Riemerella anatipestifer RA-GD	bacteria
996637	Streptomyces griseoaurantiacus M045	bacteria
997346	Desmospora sp. 8437	bacteria
997352	Prevotella nigrescens ATCC 33563	bacteria
997353	Prevotella pallens ATCC 700821	bacteria
997830	Streptococcus infantis X	bacteria
998088	Aeromonas veronii B565	bacteria
999141	Halomonas sp. TD01	bacteria
999541	Burkholderia gladioli BSR3	bacteria
999630	Thermoproteus uzoniensis 768-20	archaea
1000565	Methyloversatilis universalis FAM5	bacteria
1000569	Megasphaera sp. UPII 135-E	bacteria
1000570	Streptococcus anginosus SK52 = DSM 20563	bacteria
1000588	Streptococcus mitis bv. 2 str. SK95	bacteria
1001530	Photobacterium leiognathi subsp. mandapamensis svers.1.1.	bacteria
1001585	Pseudomonas mendocina NK-01	bacteria
1001994	Candidatus Nitrosoarchaeum koreensis MY1	archaea
1002339	Psychrobacter sp. 1501(2011)	bacteria
1002672	Candidatus Pelagibacter sp. IMCC9063	bacteria
1002804	Helicobacter bizzozeronii CIII-1	bacteria
1003195	Streptomyces cattleya NRRL 8057 = DSM 46488	bacteria
1003200	Achromobacter xylosoxidans AXX-A	bacteria
1004836	Gluconacetobacter sp. SXCC-1	bacteria
1005048	Collimonas fungivorans Ter331	bacteria
1005057	Buchnera aphidicola str. Ua (Uroleucon ambrosiae)	bacteria
1005058	Gallibacterium anatis UMN179	bacteria
1005090	Buchnera aphidicola str. Ak (Acyrthosiphon kondoi)	bacteria
1005705	Streptococcus infantis SK1076	bacteria
1006006	Metallosphaera cuprina Ar-4	archaea
1006551	Klebsiella oxytoca KCTC 1686	bacteria
1007104	Sphingomonas sp. S17	bacteria
1007105	Pusillimonas sp. T7-7	bacteria
1008459	Taylorella asinigenitalis MCE3	bacteria
1009370	Acetonema longum DSM 6540	bacteria
1026882	Methylophaga aminisulfidivorans MP	bacteria
1027292	Sporosarcina newyorkensis 2681	bacteria
1027371	Gordonia alkanivorans NBRC 16433	bacteria
1027396	Listeria monocytogenes str. Scott A	bacteria
1028307	Enterobacter aerogenes KCTC 2190	bacteria
1028803	Haemophilus haemolyticus M19501	bacteria
1028805	Haemophilus haemolyticus M21621	bacteria
1029718	Candidatus Arthromitus sp. SFB-mouse-Japan	bacteria
1031711	Ralstonia solanacearum Po82	bacteria
1032480	Microlunatus phosphovorus NM-1	bacteria
1033802	Salinisphaera shabanensis E1L3A	bacteria
1033806	Halorhabdus tiamatea SARL4B	archaea
1033810	Haloplasma contractile SSD-17B	bacteria
1033837	Lactobacillus kefiranofaciens ZW3	bacteria
1034807	Flavobacterium branchiophilum FL-15	bacteria
1034808	Mycoplasma anatis 1340	bacteria
1035184	Streptococcus constellatus subsp. pharyngis SK1060 = CCUG 46377	bacteria
1035188	Haemophilus pittmaniae HK 85	bacteria
1035189	Streptococcus infantis SK970	bacteria
1036673	Paenibacillus mucilaginosus KNP414	bacteria
1036674	Idiomarina sp. A28L	bacteria
1037409	Bradyrhizobium japonicum USDA 6	bacteria
1037410	Mycoplasma columbinum SF7	bacteria
1040964	Lactobacillus ruminis SPM0211	bacteria
1041504	Candidatus Arthromitus sp. SFB-rat-Yit	bacteria
1041522	Mycobacterium colombiense CECT 3035	bacteria
1041826	Flavobacterium columnare ATCC 49512	bacteria
1042156	Clostridium sp. SY8519	bacteria
1042163	Brevibacillus laterosporus LMG 15441	bacteria
1042876	Pseudomonas putida S16	bacteria
1042877	Thermococcus sp. 4557	archaea
1045854	Weissella koreensis KACC 15510	bacteria
1045855	Pseudoxanthomonas spadix BD-a59	bacteria
1045856	Enterobacter cloacae EcWSU1	bacteria
1045858	Brachyspira intermedia PWS/A	bacteria
1046627	Bizionia argentinensis JUB59	bacteria
1046629	Streptococcus salivarius 57.I	bacteria
1047171	Zymoseptoria tritici	eukaryota
[truncated: 33 more rows]

## Sheet: Table S3
Table S3. Reduced set of 238 prokaryotic species.
NCBI taxonomic ID	Name	Kingdom
882	Desulfovibrio vulgaris str. Hildenborough	bacteria
1148	Synechocystis sp. PCC 6803	bacteria
36870	Wigglesworthia glossinidia endosymbiont of Glossina brevipalpis	bacteria
56780	Syntrophus aciditrophicus SB	bacteria
62928	Azoarcus sp. BH72	bacteria
62977	Acinetobacter sp. ADP1	bacteria
64091	Halobacterium sp. NRC-1	archaea
71421	Haemophilus influenzae Rd KW20	bacteria
76114	Aromatoleum aromaticum EbN1	bacteria
78245	Xanthobacter autotrophicus Py2	bacteria
93061	Staphylococcus aureus subsp. aureus NCTC 8325	bacteria
99287	Salmonella enterica subsp. enterica serovar Typhimurium str. LT2	bacteria
103690	Nostoc sp. PCC 7120	bacteria
106370	Frankia sp. CcI3	bacteria
110662	Synechococcus sp. CC9605	bacteria
114615	Bradyrhizobium sp. ORS 278	bacteria
115713	Chlamydophila pneumoniae CWL029	bacteria
122586	Neisseria meningitidis MC58	bacteria
138119	Desulfitobacterium hafniense Y51	bacteria
146891	Prochlorococcus marinus str. AS9601	bacteria
155864	Escherichia coli O157:H7 str. EDL933	bacteria
156889	Magnetococcus marinus MC-1	bacteria
158878	Staphylococcus aureus subsp. aureus Mu50	bacteria
159087	Dechloromonas aromatica RCB	bacteria
160492	Xylella fastidiosa 9a5c	bacteria
163164	Wolbachia endosymbiont of Drosophila melanogaster	bacteria
167542	Prochlorococcus marinus str. MIT 9515	bacteria
167546	Prochlorococcus marinus str. MIT 9301	bacteria
167879	Colwellia psychrerythraea 34H	bacteria
169963	Listeria monocytogenes EGD-e	bacteria
170187	Streptococcus pneumoniae TIGR4	bacteria
176299	Agrobacterium tumefaciens str. C58	bacteria
177416	Francisella tularensis subsp. tularensis SCHU S4	bacteria
177439	Desulfotalea psychrophila LSv54	bacteria
187272	Alkalilimnicola ehrlichii MLHE-1	bacteria
187420	Methanothermobacter thermautotrophicus str. Delta H	archaea
189518	Leptospira interrogans serovar Lai str. 56601	bacteria
190192	Methanopyrus kandleri AV19	archaea
190485	Xanthomonas campestris pv. campestris str. ATCC 33913	bacteria
192222	Campylobacter jejuni subsp. jejuni NCTC 11168	bacteria
194439	Chlorobium tepidum TLS	bacteria
196162	Nocardioides sp. JS614	bacteria
197221	Thermosynechococcus elongatus BP-1	bacteria
198214	Shigella flexneri 2a str. 301	bacteria
203122	Saccharophagus degradans 2-40	bacteria
203123	Oenococcus oeni PSU-1	bacteria
203124	Trichodesmium erythraeum IMS101	bacteria
203267	Tropheryma whipplei str. Twist	bacteria
203907	Candidatus Blochmannia floridanus	bacteria
204669	Candidatus Koribacter versatilis Ellin345	bacteria
204773	Herminiimonas arsenicoxydans	bacteria
205914	Haemophilus somnus 129PT	bacteria
212042	Anaplasma phagocytophilum HZ	bacteria
212717	Clostridium tetani E88	bacteria
214092	Yersinia pestis CO92	bacteria
216596	Rhizobium leguminosarum bv. viciae 3841	bacteria
216895	Vibrio vulnificus CMCP6	bacteria
218491	Pectobacterium atrosepticum SCRI1043	bacteria
220341	Salmonella enterica subsp. enterica serovar Typhi str. CT18	bacteria
221109	Oceanobacillus iheyensis HTE831	bacteria
221988	Mannheimia succiniciproducens MBEL55E	bacteria
223283	Pseudomonas syringae pv. tomato str. DC3000	bacteria
224324	Aquifex aeolicus VF5	bacteria
224914	Brucella melitensis bv. 1 str. 16M	bacteria
226185	Enterococcus faecalis V583	bacteria
226186	Bacteroides thetaiotaomicron VPI-5482	bacteria
227377	Coxiella burnetii RSA 493	bacteria
227882	Streptomyces avermitilis MA-4680	bacteria
227941	Chlamydophila caviae GPIC	bacteria
228405	Hyphomonas neptunium ATCC 15444	bacteria
228410	Nitrosomonas europaea ATCC 19718	bacteria
228908	Nanoarchaeum equitans Kin4-M	archaea
232721	Acidovorax sp. JS42	bacteria
234267	Candidatus Solibacter usitatus Ellin6076	bacteria
234826	Anaplasma marginale str. St. Maries	bacteria
235909	Geobacillus kaustophilus HTA426	bacteria
240292	Anabaena variabilis ATCC 29413	bacteria
242619	Porphyromonas gingivalis W83	bacteria
243090	Rhodopirellula baltica SH 1	bacteria
243161	Chlamydia muridarum Nigg	bacteria
243164	Dehalococcoides ethenogenes 195	bacteria
243231	Geobacter sulfurreducens PCA	bacteria
243233	Methylococcus capsulatus str. Bath	bacteria
243265	Photorhabdus luminescens subsp. laumondii TTO1	bacteria
243276	Treponema pallidum subsp. pallidum str. Nichols	bacteria
243277	Vibrio cholerae O1 biovar El Tor str. N16961	bacteria
243365	Chromobacterium violaceum ATCC 12472	bacteria
246194	Carboxydothermus hydrogenoformans Z-2901	bacteria
246195	Dichelobacter nodosus VCS1703A	bacteria
251221	Gloeobacter violaceus PCC 7421	bacteria
255470	Dehalococcoides sp. CBDB1	bacteria
257310	Bordetella bronchiseptica RB50	bacteria
258594	Rhodopseudomonas palustris CGA009	bacteria
259564	Methanococcoides burtonii DSM 6242	archaea
262724	Thermus thermophilus HB27	bacteria
263820	Picrophilus torridus DSM 9790	archaea
264201	Candidatus Protochlamydia amoebophila UWE25	bacteria
264462	Bdellovibrio bacteriovorus HD100	bacteria
264730	Pseudomonas syringae pv. phaseolicola 1448A	bacteria
264732	Moorella thermoacetica ATCC 39073	bacteria
265072	Methylobacillus flagellatus KT	bacteria
265311	Mesoplasma florum L1	bacteria
266117	Rubrobacter xylanophilus DSM 9941	bacteria
266779	Chelativorans sp. BNC1	bacteria
266835	Mesorhizobium loti MAFF303099	bacteria
266940	Kineococcus radiotolerans SRS30216	bacteria
267747	Propionibacterium acnes KPA171202	bacteria
269482	Burkholderia vietnamiensis G4	bacteria
269484	Ehrlichia canis str. Jake	bacteria
269796	Rhodospirillum rubrum ATCC 11170	bacteria
269797	Methanosarcina barkeri str. Fusaro	archaea
269798	Cytophaga hutchinsonii ATCC 33406	bacteria
269799	Geobacter metallireducens GS-15	bacteria
269800	Thermobifida fusca YX	bacteria
272557	Aeropyrum pernix K1	archaea
272559	Bacteroides fragilis NCTC 9343	bacteria
272562	Clostridium acetobutylicum ATCC 824	bacteria
272621	Lactobacillus acidophilus NCFM	bacteria
272623	Lactococcus lactis subsp. lactis Il1403	bacteria
272624	Legionella pneumophila subsp. pneumophila str. Philadelphia 1	bacteria
272843	Pasteurella multocida subsp. multocida str. Pm70	bacteria
273068	Thermoanaerobacter tengcongensis MB4	bacteria
273116	Thermoplasma volcanium GSS1	archaea
273119	Ureaplasma parvum serovar 3 str. ATCC 700970	bacteria
273121	Wolinella succinogenes DSM 1740	bacteria
278197	Pediococcus pentosaceus ATCC 25745	bacteria
281090	Leifsonia xyli subsp. xyli str. CTCB07	bacteria
283942	Idiomarina loihiensis L2TR	bacteria
290317	Chlorobium phaeobacteroides DSM 266	bacteria
290318	Chlorobium phaeovibrioides DSM 265	bacteria
290338	Citrobacter koseri ATCC BAA-895	bacteria
290339	Cronobacter sakazakii ATCC BAA-894	bacteria
290397	Anaeromyxobacter dehalogenans 2CP-C	bacteria
290398	Chromohalobacter salexigens DSM 3043	bacteria
290400	Jannaschia sp. CCS1	bacteria
290633	Gluconobacter oxydans 621H	bacteria
292414	Ruegeria sp. TM1040	bacteria
292415	Thiobacillus denitrificans ATCC 25259	bacteria
292459	Symbiobacterium thermophilum IAM 14863	bacteria
292805	Wolbachia endosymbiont strain TRS of Brugia malayi	bacteria
293614	Rickettsia akari str. Hartford	bacteria
293826	Alkaliphilus metalliredigens QYMF	bacteria
296591	Polaromonas sp. JS666	bacteria
297246	Legionella pneumophila str. Paris	bacteria
309807	Salinibacter ruber DSM 13855	bacteria
312153	Polynucleobacter necessarius subsp. asymbioticus QLW-P1DMWA-1	bacteria
314225	Erythrobacter litoralis HTCC2594	bacteria
314315	Lactobacillus sakei subsp. sakei 23K	bacteria
314565	Xanthomonas campestris pv. campestris str. 8004	bacteria
315456	Rickettsia felis URRWXCal2	bacteria
315749	Bacillus cytotoxicus NVH 391-98	bacteria
317025	Thiomicrospira crunogena XCL-2	bacteria
317655	Sphingopyxis alaskensis RB2256	bacteria
318586	Paracoccus denitrificans PD1222	bacteria
319224	Shewanella putrefaciens CN-32	bacteria
319225	Chlorobium luteolum DSM 273	bacteria
321327	Synechococcus sp. JA-3-3Ab	bacteria
323098	Nitrobacter winogradskyi Nb-255	bacteria
323259	Methanospirillum hungatei JF-1	archaea
323848	Nitrosospira multiformis ATCC 25196	bacteria
326298	Sulfurimonas denitrificans DSM 1251	bacteria
326424	Frankia alni ACN14a	bacteria
335283	Nitrosomonas eutropha C91	bacteria
335284	Psychrobacter cryohalolentis K5	bacteria
335541	Syntrophomonas wolfei subsp. wolfei str. Goettingen	bacteria
335543	Syntrophobacter fumaroxidans MPOB	bacteria
335992	Candidatus Pelagibacter ubique HTCC1062	bacteria
338966	Pelobacter propionicus DSM 2379	bacteria
338969	Rhodoferax ferrireducens T118	bacteria
339860	Methanosphaera stadtmanae DSM 3091	archaea
340177	Chlorobium chlorochromatii CaD3	bacteria
342108	Magnetospirillum magneticum AMB-1	bacteria
342451	Staphylococcus saprophyticus subsp. saprophyticus ATCC 15305	bacteria
343509	Sodalis glossinidius str. 'morsitans'	bacteria
347834	Rhizobium etli CFN 42	bacteria
348780	Natronomonas pharaonis DSM 2160	archaea
349102	Rhodobacter sphaeroides ATCC 17025	bacteria
349124	Halorhodospira halophila SL1	bacteria
349163	Acidiphilium cryptum JF-5	bacteria
349307	Methanosaeta thermophila PT	archaea
349521	Hahella chejuensis KCTC 2396	bacteria
350058	Mycobacterium vanbaalenii PYR-1	bacteria
351160	Methanocella arvoryzae MRE50	archaea
351348	Marinobacter aquaeolei VT8	bacteria
351605	Geobacter uraniireducens Rf4	bacteria
351607	Acidothermus cellulolyticus 11B	bacteria
351746	Pseudomonas putida F1	bacteria
357244	Orientia tsutsugamushi str. Boryong	bacteria
357804	Psychromonas ingrahamii 37	bacteria
360095	Bartonella bacilliformis KC583	bacteria
360107	Campylobacter hominis ATCC BAA-381	bacteria
362663	Escherichia coli 536	bacteria
362948	Lactobacillus salivarius UCC118	bacteria
362976	Haloquadratum walsbyi DSM 16790	archaea
363253	Lawsonia intracellularis PHE/MN1-00	bacteria
366394	Sinorhizobium medicae WSM419	bacteria
367737	Arcobacter butzleri RM4018	bacteria
367928	Bifidobacterium adolescentis ATCC 15703	bacteria
368407	Methanoculleus marisnigri JR1	archaea
368408	Thermofilum pendens Hrk 5	archaea
370438	Pelotomaculum thermopropionicum SI	bacteria
375286	Janthinobacterium sp. Marseille	bacteria
375451	Roseobacter denitrificans OCh 114	bacteria
376686	Flavobacterium johnsoniae UW101	bacteria
380703	Aeromonas hydrophila subsp. hydrophila ATCC 7966	bacteria
381666	Ralstonia eutropha H16	bacteria
381764	Fervidobacterium nodosum Rt17-B1	bacteria
383372	Roseiflexus castenholzii DSM 13941	bacteria
384616	Pyrobaculum islandicum DSM 4184	archaea
384676	Pseudomonas entomophila L48	bacteria
387092	Nitratiruptor sp. SB155-2	bacteria
387093	Sulfurovum sp. NBC37-1	bacteria
390874	Thermotoga petrophila RKU-1	bacteria
391009	Thermosipho melanesiensis BI429	bacteria
391165	Granulibacter bethesdensis CGDNIH1	bacteria
391735	Verminephrobacter eiseniae EF01-2	bacteria
394221	Maricaulis maris MCS10	bacteria
397945	Acidovorax citrulli AAC00-1	bacteria
398579	Shewanella pealeana ATCC 700345	bacteria
399549	Metallosphaera sedula DSM 5348	archaea
399550	Staphylothermus marinus F1	archaea
399741	Serratia proteamaculans 568	bacteria
399742	Enterobacter sp. 638	bacteria
400668	Marinomonas sp. MWYL1	bacteria
402612	Flavobacterium psychrophilum JIP02/86	bacteria
402881	Parvibaculum lavamentivorans DS-1	bacteria
405948	Saccharopolyspora erythraea NRRL 2338	bacteria
406327	Methanococcus vannielii SB	archaea
410358	Methanocorpusculum labreanum Z	archaea
410359	Pyrobaculum calidifontis JCM 11548	archaea
411154	Gramella forsetii KT0803	bacteria
415426	Hyperthermus butylicus DSM 5456	archaea
416269	Actinobacillus pleuropneumoniae serovar 5b str. L20	bacteria
416870	Lactococcus lactis subsp. cremoris MG1363	bacteria
420662	Methylibium petroleiphilum PM1	bacteria
439375	Ochrobactrum anthropi ATCC 49188	bacteria
443906	Clavibacter michiganensis subsp. michiganensis NCPPB 382	bacteria
453591	Ignicoccus hospitalis KIN4/I	archaea
